# Supplementary material for: New AI-algorithms on smartphones to detect skin cancer in a clinical setting—A validation study
Source: PLoS One. 2023 Feb 15;18(2):e0280670. doi: 10.1371/journal.pone.0280670 (PMC9931135; doi:10.1371/journal.pone.0280670)
Supplement: S1 Data — (XLS) [file pone.0280670.s002.xls]

## Sheet: data file DDHS study
OS	location	clinical_diagnosis	clinical_histological_category	box_risk	sys_risk	Fitzpatrick_scale	histology	sys_category_diag	clinical_category	sys_category	box_category	ultimate_category	sys_subcategory_diag	box_subcategory_diag	ultimate_diagnosis
iOS	head	SCC	actinic keratosis		high	2	actinic keratosis	malignant	malignant	malignant		precancerous	SCC		actinic keratosis
Android	other	BCC	BCC		high	3	BCC	benign	malignant	malignant		malignant	BCC		BCC
Android	face	BCC	BCC		high	2	BCC	malignant	malignant	malignant		malignant	BCC		BCC
Android	face	BCC	BCC		high	3	BCC	malignant	malignant	malignant		malignant	BCC		BCC
Android	face	BCC	BCC		high	2	BCC	malignant	malignant	malignant		malignant	BCC		BCC
Android	face	BCC	BCC		high	2	BCC	malignant	malignant	malignant		malignant	BCC		BCC
Android	head	BCC	BCC		high	2	BCC	malignant	malignant	malignant		malignant	BCC		BCC
Android	face	BCC	BCC		high	3	BCC	malignant	malignant	malignant		malignant	BCC		BCC
iOS	face	BCC	BCC		high	3	BCC	malignant	malignant	malignant		malignant	BCC		BCC
iOS	face	BCC	BCC		high	3	BCC	malignant	malignant	malignant		malignant	BCC		BCC
iOS	face	BCC	BCC		high	3	BCC	malignant	malignant	malignant		malignant	BCC		BCC
iOS	face	BCC	BCC		high	3	BCC	malignant	malignant	malignant		malignant	BCC		BCC
iOS	face	BCC	BCC		high	2	BCC	malignant	malignant	malignant		malignant	BCC		BCC
iOS	face	BCC	BCC		high	3	BCC	malignant	malignant	malignant		malignant	BCC		BCC
iOS	other	BCC	BCC		high	1	BCC	malignant	malignant	malignant		malignant	BCC		BCC
Android	gluteal region	BCC	BCC		high	3	BCC	malignant	malignant	malignant		malignant	BCC		BCC
Android	other	BCC	BCC		high	2	BCC	malignant	malignant	malignant		malignant	BCC		BCC
Android	face	BCC	BCC		high	2	BCC	malignant	malignant	malignant		malignant	BCC		BCC
Android	other	BCC	BCC		high	3	BCC	malignant	malignant	malignant		malignant	BCC		BCC
Android	other	BCC	BCC		high	3	BCC	malignant	malignant	malignant		malignant	BCC		BCC
Android	face	BCC	BCC		high	2	BCC	malignant	malignant	malignant		malignant	BCC		BCC
Android	face	BCC	BCC		high	2	BCC	malignant	malignant	malignant		malignant	BCC		BCC
Android	head	BCC	BCC		high	2	BCC	malignant	malignant	malignant		malignant	BCC		BCC
Android	face	BCC	BCC		high	2	BCC	malignant	malignant	malignant		malignant	BCC		BCC
Android	head	BCC	BCC		high	2	BCC	malignant	malignant	malignant		malignant	BCC		BCC
Android	face	BCC	BCC		high	2	BCC	malignant	malignant	malignant		malignant	BCC		BCC
Android	face	BCC	BCC		high	2	BCC	malignant	malignant	malignant		malignant	BCC		BCC
Android	face	BCC	BCC		high	2	BCC	malignant	malignant	malignant		malignant	BCC		BCC
Android	head	BCC	BCC		high	3	BCC	malignant	malignant	malignant		malignant	BCC		BCC
iOS	face	BCC	BCC		high	2	BCC	malignant	malignant	malignant		malignant	BCC		BCC
iOS	upper back	BCC	BCC		high	2	BCC	malignant	malignant	malignant		malignant	BCC		BCC
iOS	face	BCC	BCC		high	1	BCC	malignant	malignant	malignant		malignant	BCC		BCC
iOS	face	BCC	BCC		high	3	BCC	malignant	malignant	malignant		malignant	BCC		BCC
iOS	face	BCC	BCC		high	3	BCC	malignant	malignant	malignant		malignant	BCC		BCC
Android	face	BCC	BCC		high	2	BCC	malignant	malignant	malignant		malignant	BCC		BCC
Android	head	BCC	BCC		high	2	BCC	malignant	malignant	malignant		malignant	BCC		BCC
Android	face	BCC	BCC		high	2	BCC	malignant	malignant	malignant		malignant	BCC		BCC
Android	other	BCC	BCC		high	3	BCC	malignant	malignant	malignant		malignant	BCC		BCC
Android	face	BCC	BCC		high	3	BCC	malignant	malignant	malignant		malignant	BCC		BCC
Android	face	BCC	BCC		high	2	BCC	malignant	malignant	malignant		malignant	BCC		BCC
Android	other	BCC	BCC		high	2	BCC	malignant	malignant	malignant		malignant	BCC		BCC
Android	face	BCC	BCC		high	3	BCC	malignant	malignant	malignant		malignant	BCC		BCC
Android	face	BCC	BCC		high	3	BCC	malignant	malignant	malignant		malignant	BCC		BCC
Android	face	BCC	BCC		high	2	BCC	malignant	malignant	malignant		malignant	BCC		BCC
Android	face	BCC	BCC		high	1	BCC	malignant	malignant	malignant		malignant	BCC		BCC
iOS	hand	BCC	BCC		high	2	BCC	malignant	malignant	malignant		malignant	bowens disease		BCC
Android	forearm	SCC	BCC		high	2	BCC	malignant	malignant	malignant		malignant	bowens disease		BCC
Android	lower back	BCC	BCC		high	3	BCC	malignant	malignant	malignant		malignant	bowens disease		BCC
Android	head	BCC	BCC		high	2	BCC	malignant	malignant	malignant		malignant	bowens disease		BCC
Android	other	BCC	BCC		low	3	BCC	malignant	malignant	benign		malignant	fibroma		BCC
Android	face	BCC	BCC		low	1	BCC	malignant	malignant	benign		malignant	hemangioma		BCC
iOS	face	BCC	BCC		low	1	BCC	malignant	malignant	benign		malignant	hemangioma		BCC
Android	face	BCC	BCC		high	3	BCC	malignant	malignant	malignant		malignant	SCC		BCC
Android	head	BCC	BCC		high	3	BCC	malignant	malignant	malignant		malignant	SCC		BCC
Android	other	SCC	BCC		high	2	BCC	malignant	malignant	malignant		malignant	SCC		BCC
Android	other	BCC	BCC		high	2	BCC	malignant	malignant	malignant		malignant	SCC		BCC
Android	breast	BCC	BCC		high	2	BCC	malignant	malignant	malignant		malignant	SCC		BCC
Android	other	SCC	BCC		high	2	BCC	malignant	malignant	malignant		malignant	SCC		BCC
Android	lower leg	SCC	BCC		high	2	BCC	malignant	malignant	malignant		malignant	SCC		BCC
iOS	head	SCC	BCC		high	2	BCC	malignant	malignant	malignant		malignant	SCC		BCC
Android	face	BCC	melanoma		high	2	MM	malignant	malignant	malignant		malignant	BCC		MM
iOS	other	MM	melanoma		high	2	MM	malignant	malignant	malignant		malignant	bowens disease		MM
Android	lower leg	MM	melanoma		high	2	MM	malignant	malignant	malignant		malignant	MM		MM
Android	head	MM	melanoma		high	2	MM	malignant	malignant	malignant		malignant	MM		MM
Android	face	MM	melanoma		high	2	MM	malignant	malignant	malignant		malignant	MM		MM
Android	face	BCC	#NULL!		high	2	scar	malignant	malignant	malignant		non neoplastic	BCC		scar
iOS	face	BCC	SCC		high	2	SCC	malignant	malignant	malignant		malignant	BCC		SCC
Android	head	SCC	SCC		high	2	SCC	malignant	malignant	malignant		malignant	bowens disease		SCC
iOS	face	SCC	SCC		high	2	SCC	malignant	malignant	malignant		malignant	bowens disease		SCC
iOS	face	SCC	SCC		high	1	SCC	malignant	malignant	malignant		malignant	bowens disease		SCC
Android	head	SCC	SCC		high	3	SCC	malignant	malignant	malignant		malignant	SCC		SCC
Android	face	SCC	SCC		high	2	SCC	malignant	malignant	malignant		malignant	SCC		SCC
Android	head	SCC	SCC		high	3	SCC	malignant	malignant	malignant		malignant	SCC		SCC
Android	face	SCC	SCC		high	2	SCC	malignant	malignant	malignant		malignant	SCC		SCC
iOS	face	SCC	SCC		high	2	SCC	malignant	malignant	malignant		malignant	SCC		SCC
iOS	face	SCC	SCC		high	2	SCC	malignant	malignant	malignant		malignant	SCC		SCC
iOS	hand	SCC	SCC		high	1	SCC	malignant	malignant	malignant		malignant	SCC		SCC
iOS	hand	SCC	SCC		high	3	SCC	malignant	malignant	malignant		malignant	SCC		SCC
Android	other	SCC	SCC		high	3	SCC	malignant	malignant	malignant		malignant	SCC		SCC
Android	other	SCC	SCC		high	3	SCC	malignant	malignant	malignant		malignant	SCC		SCC
Android	face	SCC	SCC		high	3	SCC	malignant	malignant	malignant		malignant	SCC		SCC
Android	head	SCC	SCC		high	2	SCC	malignant	malignant	malignant		malignant	SCC		SCC
Android	shoulder	SCC	SCC		high	3	SCC	malignant	malignant	malignant		malignant	SCC		SCC
Android	face	SCC	SCC		high	1	SCC	malignant	malignant	malignant		malignant	SCC		SCC
Android	face	SCC	SCC		high	3	SCC	malignant	malignant	malignant		malignant	SCC		SCC
Android	other	SCC	SCC		high	2	SCC	malignant	malignant	malignant		malignant	SCC		SCC
Android	face	SCC	SCC		high	1	SCC	malignant	malignant	malignant		malignant	SCC		SCC
Android	upper back	SCC	SCC		low	4	SCC	malignant	malignant	benign		malignant	sebor. kertosis		SCC
iOS	belly	hemangioma	#NULL!		medium	1	#NULL!	benign	benign	precancerous		benign	actinic keratosis		hemangioma
Android	hand	micro nevi	#NULL!		high	3	#NULL!	benign	benign	malignant		benign	BCC		micro nevi
Android	breast	dermal nevus	#NULL!		low	3	#NULL!	benign	benign	benign		benign	dermal nevus		dermal nevus
Android	belly	dermal nevus	#NULL!		medium	3	#NULL!	benign	benign	benign		benign	dermal nevus		dermal nevus
iOS	upper back	dermal nevus	#NULL!		low	2	#NULL!	benign	benign	benign		benign	dermal nevus		dermal nevus
iOS	breast	fibroma	#NULL!		low	2	#NULL!	benign	benign	benign		benign	dermal nevus		fibroma
Android	breast	fibroma	#NULL!		low	2	#NULL!	benign	benign	benign		benign	dermal nevus		fibroma
Android	other	dermal nevus	#NULL!		low	3	#NULL!	benign	benign	benign		benign	dermal nevus		dermal nevus
Android	other	dermal nevus	#NULL!		low	4	#NULL!	benign	benign	benign		benign	dermal nevus		dermal nevus
Android	upper back	dermal nevus	#NULL!		medium	1	#NULL!	benign	benign	benign		benign	dermal nevus		dermal nevus
Android	belly	dermal nevus	#NULL!		low	2	#NULL!	benign	benign	benign		benign	dermal nevus		dermal nevus
Android	other	dermal nevus	#NULL!		low	2	#NULL!	benign	benign	benign		benign	dermal nevus		dermal nevus
iOS	upper back	dermal nevus	#NULL!		low	2	#NULL!	benign	benign	benign		benign	dermal nevus		dermal nevus
iOS	upper arm	dermal nevus	#NULL!		low	2	#NULL!	benign	benign	benign		benign	dermal nevus		dermal nevus
Android	neck	dermal nevus	#NULL!		low	2	#NULL!	benign	benign	benign		benign	dermal nevus		dermal nevus
Android	face	dermal nevus	#NULL!		low	2	#NULL!	benign	benign	benign		benign	dermal nevus		dermal nevus
Android	belly	dermal nevus	#NULL!		low	2	#NULL!	benign	benign	benign		benign	dermal nevus		dermal nevus
Android	belly	dermal nevus	#NULL!		low	2	#NULL!	benign	benign	benign		benign	dermal nevus		dermal nevus
Android	upper back	dermal nevus	#NULL!		low	2	#NULL!	benign	benign	benign		benign	dermal nevus		dermal nevus
Android	other	dermal nevus	#NULL!		low	2	#NULL!	benign	benign	benign		benign	dermal nevus		dermal nevus
Android	other	dermal nevus	#NULL!		low	2	#NULL!	benign	benign	benign		benign	dermal nevus		dermal nevus
Android	face	dermal nevus	#NULL!		low	2	#NULL!	benign	benign	benign		benign	dermal nevus		dermal nevus
Android	upper arm	dermal nevus	#NULL!		low	2	#NULL!	benign	benign	benign		benign	dermal nevus		dermal nevus
Android	upper arm	dermal nevus	#NULL!		low	2	#NULL!	benign	benign	benign		benign	dermal nevus		dermal nevus
Android	other	dermal nevus	#NULL!		low	2	#NULL!	benign	benign	benign		benign	dermal nevus		dermal nevus
Android	breast	dermal nevus	#NULL!		low	2	#NULL!	benign	benign	benign		benign	dermal nevus		dermal nevus
Android	upper back	dermal nevus	#NULL!		low	2	#NULL!	benign	benign	benign		benign	dermal nevus		dermal nevus
Android	other	dermal nevus	#NULL!		low	2	#NULL!	benign	benign	benign		benign	dermal nevus		dermal nevus
Android	breast	dermal nevus	#NULL!		low	2	#NULL!	benign	benign	benign		benign	dermal nevus		dermal nevus
Android	hand	dermal nevus	#NULL!		low	2	#NULL!	benign	benign	benign		benign	dermal nevus		dermal nevus
Android	hand	dermal nevus	#NULL!		low	2	#NULL!	benign	benign	benign		benign	dermal nevus		dermal nevus
Android	head	dermal nevus	#NULL!		low	2	#NULL!	benign	benign	benign		benign	dermal nevus		dermal nevus
Android	other	dermal nevus	#NULL!		low	2	#NULL!	benign	benign	benign		benign	dermal nevus		dermal nevus
Android	other	dermal nevus	#NULL!		low	2	#NULL!	benign	benign	benign		benign	dermal nevus		dermal nevus
Android	neck	dermal nevus	#NULL!		low	2	#NULL!	benign	benign	benign		benign	dermal nevus		dermal nevus
Android	upper back	dermal nevus	#NULL!		low	2	#NULL!	benign	benign	benign		benign	dermal nevus		dermal nevus
Android	upper arm	dermal nevus	#NULL!		low	2	#NULL!	benign	benign	benign		benign	dermal nevus		dermal nevus
Android	other	dermatofibroma	#NULL!		low	3	#NULL!	benign	benign	benign		benign	dermatofibroma		dermatofibroma
iOS	hand	dermatofibroma	#NULL!		low	2	#NULL!	benign	benign	benign		benign	dermatofibroma		dermatofibroma
iOS	other	fibroma	#NULL!		low	2	#NULL!	benign	benign	benign		benign	dermatofibroma		fibroma
iOS	upper back	fibroma	#NULL!		low	2	#NULL!	benign	benign	benign		benign	dermatofibroma		fibroma
Android	lower back	fibroma	#NULL!		low	2	#NULL!	benign	benign	benign		benign	fibroma		fibroma
Android	breast	hemangioma	#NULL!		low	3	#NULL!	benign	benign	benign		benign	fibroma		hemangioma
Android	upper arm	fibroma	#NULL!		low	2	#NULL!	benign	benign	benign		benign	fibroma		fibroma
Android	upper back	dermal nevus	#NULL!		high	3	#NULL!	benign	benign	benign		benign	fibroma		dermal nevus
iOS	other	dermal nevus	#NULL!		low	2	#NULL!	benign	benign	benign		benign	fibroma		dermal nevus
iOS	shoulder	fibroma	#NULL!		low	1	#NULL!	benign	benign	benign		benign	fibroma		fibroma
iOS	neck	dermal nevus	#NULL!		low	1	#NULL!	benign	benign	benign		benign	fibroma		dermal nevus
Android	other	sebor. kertosis	#NULL!		low	2	#NULL!	benign	benign	benign		benign	fibroma		sebor. kertosis
Android	other	fibroma	#NULL!		low	2	#NULL!	benign	benign	benign		benign	fibroma		fibroma
Android	face	fibroma	#NULL!		low	3	#NULL!	benign	benign	benign		benign	fibroma		fibroma
Android	face	dermal nevus	#NULL!		low	2	#NULL!	benign	benign	benign		benign	fibroma		dermal nevus
Android	other	fibroma	#NULL!		low	2	#NULL!	benign	benign	benign		benign	fibroma		fibroma
Android	neck	fibroma	#NULL!		low	2	#NULL!	benign	benign	benign		benign	fibroma		fibroma
Android	neck	fibroma	#NULL!		low	2	#NULL!	benign	benign	benign		benign	fibroma		fibroma
Android	neck	fibroma	#NULL!		low	2	#NULL!	benign	benign	benign		benign	fibroma		fibroma
Android	neck	fibroma	#NULL!		low	1	#NULL!	benign	benign	benign		benign	fibroma		fibroma
iOS	upper back	fibroma	#NULL!		low	2	#NULL!	benign	benign	benign		benign	fibroma		fibroma
iOS	neck	dermal nevus	#NULL!		low	2	#NULL!	benign	benign	benign		benign	fibroma		dermal nevus
Android	other	fibroma	#NULL!		low	2	#NULL!	benign	benign	benign		benign	fibroma		fibroma
Android	upper back	fibroma	#NULL!		low	2	#NULL!	benign	benign	benign		benign	fibroma		fibroma
Android	lower back	fibroma	#NULL!		low	2	#NULL!	benign	benign	benign		benign	fibroma		fibroma
Android	breast	fibroma	#NULL!		low	1	#NULL!	benign	benign	benign		benign	fibroma		fibroma
Android	shoulder	fibroma	#NULL!		low	2	#NULL!	benign	benign	benign		benign	fibroma		fibroma
Android	hand	fibroma	#NULL!		low	2	#NULL!	benign	benign	benign		benign	fibroma		fibroma
Android	shoulder	fibroma	#NULL!		low	2	#NULL!	benign	benign	benign		benign	fibroma		fibroma
Android	other	fibroma	#NULL!		low	2	#NULL!	benign	benign	benign		benign	fibroma		fibroma
Android	other	fibroma	#NULL!		low	2	#NULL!	benign	benign	benign		benign	fibroma		fibroma
Android	other	fibroma	#NULL!		low	2	#NULL!	benign	benign	benign		benign	fibroma		fibroma
Android	upper back	fibroma	#NULL!		low	2	#NULL!	benign	benign	benign		benign	fibroma		fibroma
Android	hand	hemangioma	#NULL!		low	3	#NULL!	benign	benign	benign		benign	hemangioma		hemangioma
Android	breast	hemangioma	#NULL!		low	3	#NULL!	benign	benign	benign		benign	hemangioma		hemangioma
Android	other	hemangioma	#NULL!		low	3	#NULL!	benign	benign	benign		benign	hemangioma		hemangioma
iOS	belly	hemangioma	#NULL!		low	2	#NULL!	benign	benign	benign		benign	hemangioma		hemangioma
iOS	upper back	sebor. kertosis	#NULL!		low	2	#NULL!	benign	benign	benign		benign	hemangioma		sebor. kertosis
Android	other	hemangioma	#NULL!		low	2	#NULL!	benign	benign	benign		benign	hemangioma		hemangioma
Android	breast	hemangioma	#NULL!		low	2	#NULL!	benign	benign	benign		benign	hemangioma		hemangioma
Android	upper back	hemangioma	#NULL!		low	2	#NULL!	benign	benign	benign		benign	hemangioma		hemangioma
Android	other	hemangioma	#NULL!		low	3	#NULL!	benign	benign	benign		benign	hemangioma		hemangioma
Android	breast	hemangioma	#NULL!		low	2	#NULL!	benign	benign	benign		benign	hemangioma		hemangioma
Android	other	hemangioma	#NULL!		low	1	#NULL!	benign	benign	benign		benign	hemangioma		hemangioma
Android	breast	hemangioma	#NULL!		low	3	#NULL!	benign	benign	benign		benign	hemangioma		hemangioma
Android	upper back	hemangioma	#NULL!		low	2	#NULL!	benign	benign	benign		benign	hemangioma		hemangioma
iOS	upper back	hemangioma	#NULL!		low	2	#NULL!	benign	benign	benign		benign	hemangioma		hemangioma
iOS	breast	hemangioma	#NULL!		low	2	#NULL!	benign	benign	benign		benign	hemangioma		hemangioma
iOS	upper arm	hemangioma	#NULL!		low	2	#NULL!	benign	benign	benign		benign	hemangioma		hemangioma
iOS	neck	fibroma	#NULL!		low	1	#NULL!	benign	benign	benign		benign	hemangioma		fibroma
Android	face	hemangioma	#NULL!		medium	2	#NULL!	benign	benign	benign		benign	hemangioma		hemangioma
Android	upper back	hemangioma	#NULL!		low	1	#NULL!	benign	benign	benign		benign	hemangioma		hemangioma
Android	upper back	hemangioma	#NULL!		low	3	#NULL!	benign	benign	benign		benign	hemangioma		hemangioma
Android	breast	hemangioma	#NULL!		low	2	#NULL!	benign	benign	benign		benign	hemangioma		hemangioma
Android	breast	hemangioma	#NULL!		low	2	#NULL!	benign	benign	benign		benign	hemangioma		hemangioma
Android	upper back	hemangioma	#NULL!		low	3	#NULL!	benign	benign	benign		benign	hemangioma		hemangioma
Android	breast	hemangioma	#NULL!		low	3	#NULL!	benign	benign	benign		benign	hemangioma		hemangioma
Android	belly	hemangioma	#NULL!		low	2	#NULL!	benign	benign	benign		benign	hemangioma		hemangioma
Android	upper back	hemangioma	#NULL!		low	2	#NULL!	benign	benign	benign		benign	hemangioma		hemangioma
Android	breast	hemangioma	#NULL!		low	2	#NULL!	benign	benign	benign		benign	hemangioma		hemangioma
Android	upper back	hyperpigmentation	#NULL!		low	3	#NULL!	benign	benign	benign		benign	hyperpigmentation		hyperpigmentation
Android	hand	hyperpigmentation	#NULL!		low	2	#NULL!	benign	benign	benign		benign	hyperpigmentation		hyperpigmentation
Android	hand	hyperpigmentation	#NULL!		low	3	#NULL!	benign	benign	benign		benign	hyperpigmentation		hyperpigmentation
Android	lower back	sebor. kertosis	#NULL!		low	2	#NULL!	benign	benign	benign		benign	hyperpigmentation		sebor. kertosis
Android	other	sebor. kertosis	#NULL!		low	3	#NULL!	benign	benign	benign		benign	hyperpigmentation		sebor. kertosis
Android	upper back	hyperpigmentation	#NULL!		low	2	#NULL!	benign	benign	benign		benign	hyperpigmentation		hyperpigmentation
Android	lower leg	nevus	#NULL!		medium	2	#NULL!	benign	benign	benign		benign	hyperpigmentation		nevus
Android	foot	nevus	#NULL!		medium	3	#NULL!	benign	benign	benign		benign	hyperpigmentation		nevus
iOS	other	hyperpigmentation	#NULL!		low	1	#NULL!	benign	benign	benign		benign	hyperpigmentation		hyperpigmentation
iOS	hand	hyperpigmentation	#NULL!		low	3	#NULL!	benign	benign	benign		benign	hyperpigmentation		hyperpigmentation
iOS	other	hyperpigmentation	#NULL!		low	2	#NULL!	benign	benign	benign		benign	hyperpigmentation		hyperpigmentation
Android	head	hyperpigmentation	#NULL!		low	2	#NULL!	benign	benign	benign		benign	hyperpigmentation		hyperpigmentation
Android	other	hyperpigmentation	#NULL!		low	2	#NULL!	benign	benign	benign		benign	hyperpigmentation		hyperpigmentation
Android	other	hyperpigmentation	#NULL!		low	2	#NULL!	benign	benign	benign		benign	hyperpigmentation		hyperpigmentation
Android	other	hyperpigmentation	#NULL!		low	2	#NULL!	benign	benign	benign		benign	hyperpigmentation		hyperpigmentation
Android	other	hyperpigmentation	#NULL!		low	3	#NULL!	benign	benign	benign		benign	hyperpigmentation		hyperpigmentation
Android	other	hyperpigmentation	#NULL!		low	2	#NULL!	benign	benign	benign		benign	hyperpigmentation		hyperpigmentation
Android	other	hyperpigmentation	#NULL!		low	3	#NULL!	benign	benign	benign		benign	hyperpigmentation		hyperpigmentation
Android	other	hyperpigmentation	#NULL!		low	3	#NULL!	benign	benign	benign		benign	hyperpigmentation		hyperpigmentation
Android	lower leg	nevus	#NULL!		low	1	#NULL!	benign	benign	benign		benign	hyperpigmentation		nevus
Android	upper back	hyperpigmentation	#NULL!		low	2	#NULL!	benign	benign	benign		benign	hyperpigmentation		hyperpigmentation
Android	hand	hyperpigmentation	#NULL!		low	2	#NULL!	benign	benign	benign		benign	hyperpigmentation		hyperpigmentation
Android	other	hyperpigmentation	#NULL!		low	2	#NULL!	benign	benign	benign		benign	hyperpigmentation		hyperpigmentation
Android	hand	hyperpigmentation	#NULL!		low	3	#NULL!	benign	benign	benign		benign	hyperpigmentation		hyperpigmentation
Android	hand	hyperpigmentation	#NULL!		low	3	#NULL!	benign	benign	benign		benign	hyperpigmentation		hyperpigmentation
iOS	hand	hyperpigmentation	#NULL!		low	2	#NULL!	benign	benign	benign		benign	hyperpigmentation		hyperpigmentation
iOS	face	hyperpigmentation	#NULL!		low	2	#NULL!	benign	benign	benign		benign	hyperpigmentation		hyperpigmentation
iOS	upper back	hyperpigmentation	#NULL!		low	2	#NULL!	benign	benign	benign		benign	hyperpigmentation		hyperpigmentation
iOS	hand	hyperpigmentation	#NULL!		low	3	#NULL!	benign	benign	benign		benign	hyperpigmentation		hyperpigmentation
iOS	hand	hyperpigmentation	#NULL!		low	3	#NULL!	benign	benign	benign		benign	hyperpigmentation		hyperpigmentation
Android	hand	hyperpigmentation	#NULL!		low	3	#NULL!	benign	benign	benign		benign	hyperpigmentation		hyperpigmentation
Android	other	hyperpigmentation	#NULL!		low	2	#NULL!	benign	benign	benign		benign	hyperpigmentation		hyperpigmentation
Android	hand	hyperpigmentation	#NULL!		low	2	#NULL!	benign	benign	benign		benign	hyperpigmentation		hyperpigmentation
Android	face	hyperpigmentation	#NULL!		low	2	#NULL!	benign	benign	benign		benign	hyperpigmentation		hyperpigmentation
Android	hand	hyperpigmentation	#NULL!		low	2	#NULL!	benign	benign	benign		benign	hyperpigmentation		hyperpigmentation
Android	hand	hyperpigmentation	#NULL!		low	2	#NULL!	benign	benign	benign		benign	hyperpigmentation		hyperpigmentation
Android	belly	hyperpigmentation	#NULL!		low	2	#NULL!	benign	benign	benign		benign	hyperpigmentation		hyperpigmentation
Android	upper back	nevus	#NULL!		low	1	#NULL!	benign	benign	benign		benign	hyperpigmentation		nevus
Android	other	hyperpigmentation	#NULL!		low	1	#NULL!	benign	benign	benign		benign	hyperpigmentation		hyperpigmentation
Android	hand	hypopigmentation	#NULL!		low	2	#NULL!	benign	benign	benign		benign	hypopigmentation		hypopigmentation
Android	other	sebor. kertosis	#NULL!		low	2	#NULL!	benign	benign	benign		benign	hypopigmentation		sebor. kertosis
Android	lower back	micro nevi	#NULL!		low	2	#NULL!	benign	benign	benign		benign	micro nevi		micro nevi
Android	lower leg	nevus	#NULL!		medium	3	#NULL!	benign	benign	benign		benign	micro nevi		nevus
iOS	upper arm	micro nevi	#NULL!		low	2	#NULL!	benign	benign	benign		benign	micro nevi		micro nevi
iOS	upper arm	micro nevi	#NULL!		low	2	#NULL!	benign	benign	benign		benign	micro nevi		micro nevi
Android	other	micro nevi	#NULL!		low	2	#NULL!	benign	benign	benign		benign	micro nevi		micro nevi
Android	thigh	micro nevi	#NULL!		low	1	#NULL!	benign	benign	benign		benign	micro nevi		micro nevi
Android	lower leg	micro nevi	#NULL!		low	1	#NULL!	benign	benign	benign		benign	micro nevi		micro nevi
Android	foot	micro nevi	#NULL!		low	1	#NULL!	benign	benign	benign		benign	micro nevi		micro nevi
Android	other	micro nevi	#NULL!		low	1	#NULL!	benign	benign	benign		benign	micro nevi		micro nevi
Android	hand	micro nevi	#NULL!		low	2	#NULL!	benign	benign	benign		benign	micro nevi		micro nevi
Android	other	micro nevi	#NULL!		low	2	#NULL!	benign	benign	benign		benign	micro nevi		micro nevi
Android	upper arm	micro nevi	#NULL!		low	2	#NULL!	benign	benign	benign		benign	micro nevi		micro nevi
Android	upper arm	micro nevi	#NULL!		low	2	#NULL!	benign	benign	benign		benign	micro nevi		micro nevi
Android	hand	micro nevi	#NULL!		low	2	#NULL!	benign	benign	benign		benign	micro nevi		micro nevi
Android	face	micro nevi	#NULL!		low	2	#NULL!	benign	benign	benign		benign	micro nevi		micro nevi
Android	other	micro nevi	#NULL!		low	2	#NULL!	benign	benign	benign		benign	micro nevi		micro nevi
Android	other	micro nevi	#NULL!		low	2	#NULL!	benign	benign	benign		benign	micro nevi		micro nevi
Android	thigh	micro nevi	#NULL!		low	1	#NULL!	benign	benign	benign		benign	micro nevi		micro nevi
Android	other	micro nevi	#NULL!		low	2	#NULL!	benign	benign	benign		benign	micro nevi		micro nevi
Android	other	micro nevi	#NULL!		low	2	#NULL!	benign	benign	benign		benign	micro nevi		micro nevi
Android	foot	micro nevi	#NULL!		low	2	#NULL!	benign	benign	benign		benign	micro nevi		micro nevi
Android	lower leg	micro nevi	#NULL!		low	2	#NULL!	benign	benign	benign		benign	micro nevi		micro nevi
Android	upper back	micro nevi	#NULL!		low	2	#NULL!	benign	benign	benign		benign	micro nevi		micro nevi
Android	breast	micro nevi	#NULL!		low	2	#NULL!	benign	benign	benign		benign	nevus		micro nevi
Android	upper back	hyperpigmentation	#NULL!		high	2	#NULL!	benign	benign	benign		benign	nevus		hyperpigmentation
Android	upper arm	nevus	#NULL!		low	3	#NULL!	benign	benign	benign		benign	nevus		nevus
Android	upper back	nevus	#NULL!		low	2	#NULL!	benign	benign	benign		benign	nevus		nevus
Android	lower back	nevus	#NULL!		low	2	#NULL!	benign	benign	benign		benign	nevus		nevus
Android	thigh	nevus	#NULL!		low	2	#NULL!	benign	benign	benign		benign	nevus		nevus
Android	breast	nevus	#NULL!		low	1	#NULL!	benign	benign	benign		benign	nevus		nevus
Android	other	hyperpigmentation	#NULL!		low	2	#NULL!	benign	benign	benign		benign	nevus		hyperpigmentation
Android	breast	nevus	#NULL!		low	2	#NULL!	benign	benign	benign		benign	nevus		nevus
Android	breast	nevus	#NULL!		low	3	#NULL!	benign	benign	benign		benign	nevus		nevus
iOS	hand	nevus	#NULL!		low	2	#NULL!	benign	benign	benign		benign	nevus		nevus
iOS	upper back	nevus	#NULL!		low	2	#NULL!	benign	benign	benign		benign	nevus		nevus
iOS	upper back	nevus	#NULL!		low	1	#NULL!	benign	benign	benign		benign	nevus		nevus
Android	lower back	nevus	#NULL!		medium	2	#NULL!	benign	benign	benign		benign	nevus		nevus
Android	lower back	nevus	#NULL!		low	2	#NULL!	benign	benign	benign		benign	nevus		nevus
Android	breast	nevus	#NULL!		medium	2	#NULL!	benign	benign	benign		benign	nevus		nevus
Android	upper back	nevus	#NULL!		low	2	#NULL!	benign	benign	benign		benign	nevus		nevus
Android	other	nevus	#NULL!		medium	2	#NULL!	benign	benign	benign		benign	nevus		nevus
Android	upper arm	nevus	#NULL!		low	2	#NULL!	benign	benign	benign		benign	nevus		nevus
Android	upper back	nevus	#NULL!		low	2	#NULL!	benign	benign	benign		benign	nevus		nevus
Android	upper back	nevus	#NULL!		low	2	#NULL!	benign	benign	benign		benign	nevus		nevus
Android	belly	nevus	#NULL!		low	2	#NULL!	benign	benign	benign		benign	nevus		nevus
Android	breast	nevus	#NULL!		low	2	#NULL!	benign	benign	benign		benign	nevus		nevus
Android	belly	nevus	#NULL!		low	2	#NULL!	benign	benign	benign		benign	nevus		nevus
Android	breast	nevus	#NULL!		medium	2	#NULL!	benign	benign	benign		benign	nevus		nevus
Android	other	nevus	#NULL!		medium	2	#NULL!	benign	benign	benign		benign	nevus		nevus
Android	other	nevus	#NULL!		medium	2	#NULL!	benign	benign	benign		benign	nevus		nevus
Android	lower back	nevus	#NULL!		low	2	#NULL!	benign	benign	benign		benign	nevus		nevus
Android	upper back	nevus	#NULL!		low	2	#NULL!	benign	benign	benign		benign	nevus		nevus
Android	thigh	nevus	#NULL!		low	1	#NULL!	benign	benign	benign		benign	nevus		nevus
Android	lower leg	nevus	#NULL!		low	2	#NULL!	benign	benign	benign		benign	nevus		nevus
Android	lower leg	nevus	#NULL!		low	2	#NULL!	benign	benign	benign		benign	nevus		nevus
Android	other	nevus	#NULL!		medium	2	#NULL!	benign	benign	benign		benign	nevus		nevus
iOS	lower leg	nevus	#NULL!		low	2	#NULL!	benign	benign	benign		benign	nevus		nevus
Android	breast	nevus	#NULL!		low	3	#NULL!	benign	benign	benign		benign	nevus		nevus
Android	other	sebor. kertosis	#NULL!		low	2	#NULL!	benign	benign	benign		benign	sebor. kertosis		sebor. kertosis
Android	lower back	sebor. kertosis	#NULL!		low	2	#NULL!	benign	benign	benign		benign	sebor. kertosis		sebor. kertosis
Android	breast	sebor. kertosis	#NULL!		low	3	#NULL!	benign	benign	benign		benign	sebor. kertosis		sebor. kertosis
Android	lower back	sebor. kertosis	#NULL!		low	2	#NULL!	benign	benign	benign		benign	sebor. kertosis		sebor. kertosis
Android	face	sebor. kertosis	#NULL!		low	2	#NULL!	benign	benign	benign		benign	sebor. kertosis		sebor. kertosis
Android	lower back	sebor. kertosis	#NULL!		low	3	#NULL!	benign	benign	benign		benign	sebor. kertosis		sebor. kertosis
Android	upper back	sebor. kertosis	#NULL!		low	3	#NULL!	benign	benign	benign		benign	sebor. kertosis		sebor. kertosis
Android	upper back	sebor. kertosis	#NULL!		low	2	#NULL!	benign	benign	benign		benign	sebor. kertosis		sebor. kertosis
Android	upper back	sebor. kertosis	#NULL!		low	2	#NULL!	benign	benign	benign		benign	sebor. kertosis		sebor. kertosis
Android	upper back	sebor. kertosis	#NULL!		low	3	#NULL!	benign	benign	benign		benign	sebor. kertosis		sebor. kertosis
Android	belly	dermal nevus	#NULL!		low	3	#NULL!	benign	benign	benign		benign	sebor. kertosis		dermal nevus
iOS	upper back	sebor. kertosis	#NULL!		low	2	#NULL!	benign	benign	benign		benign	sebor. kertosis		sebor. kertosis
iOS	upper back	sebor. kertosis	#NULL!		medium	3	#NULL!	benign	benign	benign		benign	sebor. kertosis		sebor. kertosis
iOS	upper back	sebor. kertosis	#NULL!		low	3	#NULL!	benign	benign	benign		benign	sebor. kertosis		sebor. kertosis
iOS	other	sebor. kertosis	#NULL!		low	3	#NULL!	benign	benign	benign		benign	sebor. kertosis		sebor. kertosis
iOS	other	sebor. kertosis	#NULL!		low	3	#NULL!	benign	benign	benign		benign	sebor. kertosis		sebor. kertosis
iOS	other	sebor. kertosis	#NULL!		low	3	#NULL!	benign	benign	benign		benign	sebor. kertosis		sebor. kertosis
iOS	other	sebor. kertosis	#NULL!		low	3	#NULL!	benign	benign	benign		benign	sebor. kertosis		sebor. kertosis
Android	breast	sebor. kertosis	#NULL!		low	2	#NULL!	benign	benign	benign		benign	sebor. kertosis		sebor. kertosis
Android	other	sebor. kertosis	#NULL!		low	2	#NULL!	benign	benign	benign		benign	sebor. kertosis		sebor. kertosis
Android	other	sebor. kertosis	#NULL!		low	2	#NULL!	benign	benign	benign		benign	sebor. kertosis		sebor. kertosis
Android	other	sebor. kertosis	#NULL!		low	2	#NULL!	benign	benign	benign		benign	sebor. kertosis		sebor. kertosis
Android	upper back	sebor. kertosis	#NULL!		low	2	#NULL!	benign	benign	benign		benign	sebor. kertosis		sebor. kertosis
Android	upper back	sebor. kertosis	#NULL!		low	3	#NULL!	benign	benign	benign		benign	sebor. kertosis		sebor. kertosis
Android	other	sebor. kertosis	#NULL!		low	3	#NULL!	benign	benign	benign		benign	sebor. kertosis		sebor. kertosis
Android	other	sebor. kertosis	#NULL!		low	3	#NULL!	benign	benign	benign		benign	sebor. kertosis		sebor. kertosis
Android	other	sebor. kertosis	#NULL!		low	3	#NULL!	benign	benign	benign		benign	sebor. kertosis		sebor. kertosis
Android	other	sebor. kertosis	#NULL!		low	3	#NULL!	benign	benign	benign		benign	sebor. kertosis		sebor. kertosis
Android	other	sebor. kertosis	#NULL!		low	2	#NULL!	benign	benign	benign		benign	sebor. kertosis		sebor. kertosis
Android	other	sebor. kertosis	#NULL!		low	3	#NULL!	benign	benign	benign		benign	sebor. kertosis		sebor. kertosis
Android	face	sebor. kertosis	#NULL!		low	3	#NULL!	benign	benign	benign		benign	sebor. kertosis		sebor. kertosis
Android	neck	sebor. kertosis	#NULL!		low	4	#NULL!	benign	benign	benign		benign	sebor. kertosis		sebor. kertosis
Android	shoulder	sebor. kertosis	#NULL!		low	2	#NULL!	benign	benign	benign		benign	sebor. kertosis		sebor. kertosis
Android	breast	sebor. kertosis	#NULL!		low	2	#NULL!	benign	benign	benign		benign	sebor. kertosis		sebor. kertosis
Android	upper back	sebor. kertosis	#NULL!		low	1	#NULL!	benign	benign	benign		benign	sebor. kertosis		sebor. kertosis
Android	head	sebor. kertosis	#NULL!		medium	2	#NULL!	benign	benign	benign		benign	sebor. kertosis		sebor. kertosis
Android	neck	sebor. kertosis	#NULL!		low	3	#NULL!	benign	benign	benign		benign	sebor. kertosis		sebor. kertosis
Android	upper back	sebor. kertosis	#NULL!		low	3	#NULL!	benign	benign	benign		benign	sebor. kertosis		sebor. kertosis
Android	upper back	sebor. kertosis	#NULL!		low	3	#NULL!	benign	benign	benign		benign	sebor. kertosis		sebor. kertosis
iOS	face	sebor. kertosis	#NULL!		low	3	#NULL!	benign	benign	benign		benign	sebor. kertosis		sebor. kertosis
iOS	breast	sebor. kertosis	#NULL!		low	3	#NULL!	benign	benign	benign		benign	sebor. kertosis		sebor. kertosis
Android	other	sebor. kertosis	#NULL!		low	1	#NULL!	benign	benign	benign		benign	sebor. kertosis		sebor. kertosis
Android	other	sebor. kertosis	#NULL!		low	1	#NULL!	benign	benign	benign		benign	sebor. kertosis		sebor. kertosis
Android	upper back	dermal nevus	#NULL!		low	2	#NULL!	benign	benign	benign		benign	sebor. kertosis		dermal nevus
Android	hand	sebor. kertosis	#NULL!		medium	1	#NULL!	benign	benign	benign		benign	sebor. kertosis		sebor. kertosis
Android	other	sebor. kertosis	#NULL!		low	2	#NULL!	benign	benign	benign		benign	sebor. kertosis		sebor. kertosis
Android	other	sebor. kertosis	#NULL!		low	2	#NULL!	benign	benign	benign		benign	sebor. kertosis		sebor. kertosis
Android	breast	sebor. kertosis	#NULL!		low	2	#NULL!	benign	benign	benign		benign	sebor. kertosis		sebor. kertosis
Android	other	sebor. kertosis	#NULL!		low	3	#NULL!	benign	benign	benign		benign	sebor. kertosis		sebor. kertosis
Android	upper back	sebor. kertosis	#NULL!		low	3	#NULL!	benign	benign	benign		benign	sebor. kertosis		sebor. kertosis
Android	other	sebor. kertosis	#NULL!		low	2	#NULL!	benign	benign	benign		benign	sebor. kertosis		sebor. kertosis
Android	other	sebor. kertosis	#NULL!		low	2	#NULL!	benign	benign	benign		benign	sebor. kertosis		sebor. kertosis
Android	other	sebor. kertosis	#NULL!		low	2	#NULL!	benign	benign	benign		benign	sebor. kertosis		sebor. kertosis
Android	other	sebor. kertosis	#NULL!		low	2	#NULL!	benign	benign	benign		benign	sebor. kertosis		sebor. kertosis
Android	other	sebor. kertosis	#NULL!		low	2	#NULL!	benign	benign	benign		benign	sebor. kertosis		sebor. kertosis
Android	hand	sebor. kertosis	#NULL!		low	2	#NULL!	benign	benign	benign		benign	sebor. kertosis		sebor. kertosis
Android	other	sebor. kertosis	#NULL!		low	2	#NULL!	benign	benign	benign		benign	sebor. kertosis		sebor. kertosis
Android	other	sebor. kertosis	#NULL!		low	2	#NULL!	benign	benign	benign		benign	sebor. kertosis		sebor. kertosis
Android	upper back	sebor. kertosis	#NULL!		low	2	#NULL!	benign	benign	benign		benign	sebor. kertosis		sebor. kertosis
Android	face	sebor. kertosis	#NULL!		low	2	#NULL!	benign	benign	benign		benign	sebor. kertosis		sebor. kertosis
Android	upper back	sebor. kertosis	#NULL!		low	3	#NULL!	benign	benign	benign		benign	sebor. kertosis		sebor. kertosis
Android	upper back	sebor. kertosis	#NULL!		low	3	#NULL!	benign	benign	benign		benign	sebor. kertosis		sebor. kertosis
Android	upper back	sebor. kertosis	#NULL!		low	3	#NULL!	benign	benign	benign		benign	sebor. kertosis		sebor. kertosis
Android	lower back	sebor. kertosis	#NULL!		low	3	#NULL!	benign	benign	benign		benign	sebor. kertosis		sebor. kertosis
Android	upper back	sebor. kertosis	#NULL!		low	3	#NULL!	benign	benign	benign		benign	sebor. kertosis		sebor. kertosis
Android	thigh	dermal nevus	#NULL!		low	3	#NULL!	benign	benign	benign		benign	sebor. kertosis		dermal nevus
Android	face	sebor. kertosis	#NULL!		low	2	#NULL!	benign	benign	benign		benign	sebor. kertosis		sebor. kertosis
Android	neck	sebor. kertosis	#NULL!		low	2	#NULL!	benign	benign	benign		benign	sebor. kertosis		sebor. kertosis
Android	other	nevus	#NULL!		medium	2	#NULL!	benign	benign	benign		benign	sebor. kertosis		nevus
Android	neck	dermal nevus	#NULL!		low	2	#NULL!	benign	benign	benign		benign	sebor. kertosis		dermal nevus
Android	shoulder	sebor. kertosis	#NULL!		low	2	#NULL!	benign	benign	benign		benign	sebor. kertosis		sebor. kertosis
Android	belly	nevus	#NULL!		medium	3	#NULL!	precancerous	benign	precancerous		benign	dysplastic nevus		nevus
Android	breast	sebor. kertosis	#NULL!		high	3	#NULL!	precancerous	benign	precancerous		benign	dysplastic nevus		sebor. kertosis
Android	thigh	dermatofibroma	#NULL!		medium	3	#NULL!	precancerous	benign	precancerous		benign	dysplastic nevus		dermatofibroma
Android	shoulder	sebor. kertosis	#NULL!		low	1	#NULL!	precancerous	benign	benign		benign	sebor. kertosis		sebor. kertosis
Android	upper back	nevus	#NULL!		high	2	#NULL!	malignant	benign	malignant		benign	bowens disease		nevus
Android	belly	sebor. kertosis	#NULL!		high	3	#NULL!	malignant	benign	malignant		benign	MM		sebor. kertosis
Android	lower back	dermal nevus	#NULL!		high	3	#NULL!	malignant	benign	malignant		benign	MM		dermal nevus
iOS	other	hypopigmentation	#NULL!		low	2	#NULL!	skin	benign	skin		benign	skin		hypopigmentation
iOS	hand	micro nevi	#NULL!		low	2	#NULL!	skin	benign	skin		benign	skin		micro nevi
Android	breast	sebor. kertosis	#NULL!		low	3	#NULL!	non neoplastic	benign	non neoplastic		benign	cyst		sebor. kertosis
iOS	face	dermal nevus	#NULL!		low	2	#NULL!	non neoplastic	benign	non neoplastic		benign	cyst		dermal nevus
Android	shoulder	nevus	#NULL!		low	3	#NULL!	non neoplastic	benign	non neoplastic		benign	cyst		nevus
Android	lower back	nevus	#NULL!		low	2	#NULL!	non neoplastic	benign	non neoplastic		benign	red macula		nevus
iOS	belly	hemangioma	#NULL!		low	2	#NULL!	non neoplastic	benign	non neoplastic		benign	red papule		hemangioma
Android	breast	dermal nevus	#NULL!		low	2	#NULL!	non neoplastic	benign	non neoplastic		benign	red papule		dermal nevus
Android	lower leg	sebor. kertosis	#NULL!		medium	2	#NULL!	non neoplastic	benign	non neoplastic		benign	skin injury		sebor. kertosis
Android	belly	nevus	#NULL!		low	2	#NULL!	anatomical structure	benign	anatomical structure		benign	nipple		nevus
Android	breast	nevus	#NULL!		low	2	#NULL!	anatomical structure	benign	anatomical structure		benign	nipple		nevus
Android	lower back	MM	melanoma		low	3	#NULL!	benign	malignant	benign		malignant	nevus		MM
Android	hand	SCC	SCC		medium	3	#NULL!	precancerous	malignant	precancerous		malignant	actinic keratosis		SCC
Android	head	SCC	SCC		medium	2	#NULL!	precancerous	malignant	precancerous		malignant	actinic keratosis		SCC
iOS	face	SCC	SCC		high	2	#NULL!	precancerous	malignant	precancerous		malignant	actinic keratosis		SCC
Android	face	SCC	SCC		medium	2	#NULL!	precancerous	malignant	precancerous		malignant	actinic keratosis		SCC
Android	face	SCC	SCC		medium	2	#NULL!	precancerous	malignant	precancerous		malignant	actinic keratosis		SCC
Android	hand	SCC	SCC		high	2	#NULL!	precancerous	malignant	precancerous		malignant	actinic keratosis		SCC
Android	upper back	bowens disease	bowens disease		high	2	#NULL!	malignant	malignant	malignant		malignant	BCC		bowens disease
Android	face	BCC	BCC		high	1	#NULL!	malignant	malignant	malignant		malignant	BCC		BCC
Android	face	BCC	BCC		high	4	#NULL!	malignant	malignant	malignant		malignant	BCC		BCC
Android	head	BCC	BCC		high	3	#NULL!	malignant	malignant	malignant		malignant	BCC		BCC
Android	other	BCC	BCC		high	2	#NULL!	malignant	malignant	malignant		malignant	BCC		BCC
Android	face	bowens disease	bowens disease		high	2	#NULL!	malignant	malignant	malignant		malignant	BCC		bowens disease
Android	other	bowens disease	bowens disease		high	1	#NULL!	malignant	malignant	malignant		malignant	bowens disease		bowens disease
Android	upper back	bowens disease	bowens disease		high	2	#NULL!	malignant	malignant	malignant		malignant	bowens disease		bowens disease
Android	shoulder	BCC	BCC		high	2	#NULL!	malignant	malignant	precancerous		malignant	dysplastic nevus		BCC
iOS	neck	BCC	BCC		high	2	#NULL!	malignant	malignant	malignant		malignant	MM		BCC
Android	lower leg	MM	melanoma		high	2	#NULL!	malignant	malignant	malignant		malignant	MM		MM
Android	other	BCC	BCC		high	2	#NULL!	malignant	malignant	malignant		malignant	SCC		BCC
Android	face	SCC	SCC		high	2	#NULL!	malignant	malignant	malignant		malignant	SCC		SCC
Android	other	SCC	SCC		high	2	#NULL!	malignant	malignant	malignant		malignant	SCC		SCC
Android	head	SCC	SCC		high	2	#NULL!	malignant	malignant	malignant		malignant	SCC		SCC
Android	lower leg	bowens disease	bowens disease		low	1	#NULL!	malignant	malignant	benign		malignant	sebor. kertosis		bowens disease
iOS	other	red papule	#NULL!		low	2	#NULL!	benign	non neoplastic	benign		non neoplastic	hemangioma		red papule
Android	hand	hematoma	#NULL!		medium	3	#NULL!	benign	non neoplastic	non neoplastic		non neoplastic	hematoma		hematoma
Android	lower back	red papule	#NULL!		low	2	#NULL!	benign	non neoplastic	benign		non neoplastic	hyperpigmentation		red papule
Android	other	scar	#NULL!		low	3	#NULL!	benign	non neoplastic	benign		non neoplastic	hypopigmentation		scar
Android	thigh	red papule	#NULL!		low	3	#NULL!	benign	non neoplastic	benign		non neoplastic	micro nevi		red papule
Android	lower back	scar	#NULL!		low	3	#NULL!	benign	non neoplastic	non neoplastic		non neoplastic	red macula		scar
Android	upper back	eczema	#NULL!		medium	2	#NULL!	precancerous	non neoplastic	precancerous		non neoplastic	actinic keratosis		eczema
Android	lower back	scar	#NULL!		medium	3	#NULL!	precancerous	non neoplastic	precancerous		non neoplastic	dysplastic nevus		scar
Android	breast	red papule	#NULL!		medium	3	#NULL!	precancerous	non neoplastic	precancerous		non neoplastic	dysplastic nevus		red papule
Android	forearm	eczema	#NULL!		high	4	#NULL!	malignant	non neoplastic	malignant		non neoplastic	bowens disease		eczema
Android	hand	eczema	#NULL!		low	4	#NULL!	skin	non neoplastic	anatomical structure		non neoplastic	mouth		eczema
Android	thigh	red papule	#NULL!		low	3	#NULL!	skin	non neoplastic	skin		non neoplastic	skin		red papule
Android	hand	eczema	#NULL!		low	2	#NULL!	skin	non neoplastic	skin		non neoplastic	skin		eczema
iOS	other	hematoma	#NULL!		low	3	#NULL!	skin	non neoplastic	skin		non neoplastic	skin		hematoma
Android	other	comedo	#NULL!		low	3	#NULL!	non neoplastic	non neoplastic	non neoplastic		non neoplastic	comedo		comedo
Android	face	comedo	#NULL!		low	3	#NULL!	non neoplastic	non neoplastic	non neoplastic		non neoplastic	comedo		comedo
Android	forearm	striae	#NULL!		low	1	#NULL!	non neoplastic	non neoplastic	non neoplastic		non neoplastic	cyst		striae
iOS	other	cyst	#NULL!		low	2	#NULL!	non neoplastic	non neoplastic	non neoplastic		non neoplastic	cyst		cyst
Android	other	hematoma	#NULL!		low	2	#NULL!	non neoplastic	non neoplastic	non neoplastic		non neoplastic	hematoma		hematoma
iOS	face	hematoma	#NULL!		low	3	#NULL!	non neoplastic	non neoplastic	non neoplastic		non neoplastic	hematoma		hematoma
iOS	other	hematoma	#NULL!		low	3	#NULL!	non neoplastic	non neoplastic	non neoplastic		non neoplastic	hematoma		hematoma
Android	other	hematoma	#NULL!		medium	3	#NULL!	non neoplastic	non neoplastic	non neoplastic		non neoplastic	hematoma		hematoma
Android	other	hematoma	#NULL!		low	3	#NULL!	non neoplastic	non neoplastic	non neoplastic		non neoplastic	hematoma		hematoma
Android	other	hematoma	#NULL!		low	3	#NULL!	non neoplastic	non neoplastic	non neoplastic		non neoplastic	hematoma		hematoma
Android	other	hematoma	#NULL!		low	3	#NULL!	non neoplastic	non neoplastic	non neoplastic		non neoplastic	hematoma		hematoma
Android	other	hematoma	#NULL!		low	3	#NULL!	non neoplastic	non neoplastic	non neoplastic		non neoplastic	hematoma		hematoma
iOS	forearm	hematoma	#NULL!		low	2	#NULL!	non neoplastic	non neoplastic	non neoplastic		non neoplastic	hematoma		hematoma
iOS	hand	hematoma	#NULL!		low	3	#NULL!	non neoplastic	non neoplastic	non neoplastic		non neoplastic	hematoma		hematoma
Android	hand	hematoma	#NULL!		low	3	#NULL!	non neoplastic	non neoplastic	non neoplastic		non neoplastic	hematoma		hematoma
Android	hand	hematoma	#NULL!		low	3	#NULL!	non neoplastic	non neoplastic	non neoplastic		non neoplastic	hematoma		hematoma
Android	hand	hematoma	#NULL!		low	3	#NULL!	non neoplastic	non neoplastic	non neoplastic		non neoplastic	hematoma		hematoma
Android	hand	hematoma	#NULL!		low	3	#NULL!	non neoplastic	non neoplastic	non neoplastic		non neoplastic	hematoma		hematoma
Android	hand	hematoma	#NULL!		low	2	#NULL!	non neoplastic	non neoplastic	non neoplastic		non neoplastic	hematoma		hematoma
Android	hand	hematoma	#NULL!		low	2	#NULL!	non neoplastic	non neoplastic	non neoplastic		non neoplastic	hematoma		hematoma
Android	other	hematoma	#NULL!		low	2	#NULL!	non neoplastic	non neoplastic	non neoplastic		non neoplastic	hematoma		hematoma
Android	other	hematoma	#NULL!		low	2	#NULL!	non neoplastic	non neoplastic	non neoplastic		non neoplastic	hematoma		hematoma
Android	upper arm	hematoma	#NULL!		low	2	#NULL!	non neoplastic	non neoplastic	non neoplastic		non neoplastic	hematoma		hematoma
Android	other	hematoma	#NULL!		low	2	#NULL!	non neoplastic	non neoplastic	non neoplastic		non neoplastic	red macula		hematoma
Android	upper back	red macula	#NULL!		low	2	#NULL!	non neoplastic	non neoplastic	non neoplastic		non neoplastic	red macula		red macula
Android	face	red papule	#NULL!		low	2	#NULL!	non neoplastic	non neoplastic	non neoplastic		non neoplastic	red papule		red papule
Android	other	red papule	#NULL!		low	2	#NULL!	non neoplastic	non neoplastic	non neoplastic		non neoplastic	red papule		red papule
Android	forearm	eczema	#NULL!		low	4	#NULL!	non neoplastic	non neoplastic	non neoplastic		non neoplastic	red papule		eczema
Android	face	red papule	#NULL!		low	4	#NULL!	non neoplastic	non neoplastic	non neoplastic		non neoplastic	red papule		red papule
Android	upper back	red macula	#NULL!		low	4	#NULL!	non neoplastic	non neoplastic	non neoplastic		non neoplastic	red papule		red macula
Android	face	red macula	#NULL!		low	2	#NULL!	non neoplastic	non neoplastic	non neoplastic		non neoplastic	red papule		red macula
Android	hand	red papule	#NULL!		medium	2	#NULL!	non neoplastic	non neoplastic	non neoplastic		non neoplastic	red papule		red papule
Android	other	red papule	#NULL!		low	2	#NULL!	non neoplastic	non neoplastic	non neoplastic		non neoplastic	red papule		red papule
Android	foot	red papule	#NULL!		low	3	#NULL!	non neoplastic	non neoplastic	non neoplastic		non neoplastic	red papule		red papule
Android	foot	red papule	#NULL!		low	3	#NULL!	non neoplastic	non neoplastic	non neoplastic		non neoplastic	red papule		red papule
Android	lower back	red papule	#NULL!		low	2	#NULL!	non neoplastic	non neoplastic	non neoplastic		non neoplastic	red papule		red papule
Android	hand	red papule	#NULL!		low	3	#NULL!	non neoplastic	non neoplastic	non neoplastic		non neoplastic	red papule		red papule
Android	upper back	red papule	#NULL!		low	2	#NULL!	non neoplastic	non neoplastic	non neoplastic		non neoplastic	red papule		red papule
Android	upper back	red papule	#NULL!		low	1	#NULL!	non neoplastic	non neoplastic	non neoplastic		non neoplastic	red papule		red papule
Android	upper back	red papule	#NULL!		low	3	#NULL!	non neoplastic	non neoplastic	non neoplastic		non neoplastic	red papule		red papule
Android	breast	red papule	#NULL!		low	2	#NULL!	non neoplastic	non neoplastic	non neoplastic		non neoplastic	red papule		red papule
Android	lower back	red papule	#NULL!		low	2	#NULL!	non neoplastic	non neoplastic	non neoplastic		non neoplastic	red papule		red papule
Android	breast	red papule	#NULL!		low	2	#NULL!	non neoplastic	non neoplastic	non neoplastic		non neoplastic	red papule		red papule
iOS	other	scar	#NULL!		low	2	#NULL!	non neoplastic	non neoplastic	non neoplastic		non neoplastic	scar		scar
Android	other	skin injury	#NULL!		low	2	#NULL!	non neoplastic	non neoplastic	non neoplastic		non neoplastic	skin injury		skin injury
Android	hand	skin injury	#NULL!		low	2	#NULL!	non neoplastic	non neoplastic	non neoplastic		non neoplastic	skin injury		skin injury
Android	hand	skin injury	#NULL!		low	2	#NULL!	non neoplastic	non neoplastic	non neoplastic		non neoplastic	skin injury		skin injury
Android	hand	skin injury	#NULL!		low	1	#NULL!	non neoplastic	non neoplastic	non neoplastic		non neoplastic	skin injury		skin injury
iOS	hand	skin injury	#NULL!		low	2	#NULL!	non neoplastic	non neoplastic	non neoplastic		non neoplastic	skin injury		skin injury
Android	hand	skin injury	#NULL!		low	1	#NULL!	non neoplastic	non neoplastic	non neoplastic		non neoplastic	skin injury		skin injury
Android	hand	skin injury	#NULL!		low	1	#NULL!	non neoplastic	non neoplastic	non neoplastic		non neoplastic	skin injury		skin injury
iOS	hand	skin injury	#NULL!		low	2	#NULL!	non neoplastic	non neoplastic	non neoplastic		non neoplastic	skin injury		skin injury
Android	hand	skin injury	#NULL!		low	2	#NULL!	non neoplastic	non neoplastic	non neoplastic		non neoplastic	skin injury		skin injury
Android	other	skin injury	#NULL!		low	2	#NULL!	non neoplastic	non neoplastic	non neoplastic		non neoplastic	skin injury		skin injury
Android	other	skin injury	#NULL!		low	1	#NULL!	non neoplastic	non neoplastic	non neoplastic		non neoplastic	skin injury		skin injury
Android	other	skin injury	#NULL!		low	1	#NULL!	non neoplastic	non neoplastic	non neoplastic		non neoplastic	skin injury		skin injury
Android	other	varicosis	#NULL!		low	3	#NULL!	non neoplastic	non neoplastic	non neoplastic		non neoplastic	varicosis		varicosis
Android	other	varicosis	#NULL!		low	3	#NULL!	non neoplastic	non neoplastic	non neoplastic		non neoplastic	varicosis		varicosis
Android	other	varicosis	#NULL!		low	2	#NULL!	non neoplastic	non neoplastic	non neoplastic		non neoplastic	varicosis		varicosis
iOS	belly	varicosis	#NULL!		low	2	#NULL!	non neoplastic	non neoplastic	non neoplastic		non neoplastic	varicosis		varicosis
Android	thigh	varicosis	#NULL!		low	1	#NULL!	non neoplastic	non neoplastic	non neoplastic		non neoplastic	varicosis		varicosis
Android	thigh	varicosis	#NULL!		medium	1	#NULL!	non neoplastic	non neoplastic	non neoplastic		non neoplastic	varicosis		varicosis
iOS	hand	jewellery	#NULL!		low	2	#NULL!	non neoplastic	other	other		other	jewellery		jewellery
Android	hand	tattoo	#NULL!		low	3	#NULL!	non neoplastic	other	other		other	tattoo		tattoo
Android	face	actinic keratosis	actinic keratosis		high	1	#NULL!	benign	precancerous	malignant		precancerous	BCC		actinic keratosis
Android	genital region	dysplastic nevus	dysplastic nevus		low	1	#NULL!	benign	precancerous	benign		precancerous	dermal nevus		dysplastic nevus
Android	belly	dysplastic nevus	dysplastic nevus		medium	2	#NULL!	benign	precancerous	benign		precancerous	dermatofibroma		dysplastic nevus
Android	upper back	dysplastic nevus	dysplastic nevus		medium	2	#NULL!	benign	precancerous	benign		precancerous	dermatofibroma		dysplastic nevus
Android	other	dysplastic nevus	dysplastic nevus		medium	2	#NULL!	benign	precancerous	precancerous		precancerous	dysplastic nevus		dysplastic nevus
Android	belly	dysplastic nevus	dysplastic nevus		medium	2	#NULL!	benign	precancerous	precancerous		precancerous	dysplastic nevus		dysplastic nevus
Android	upper back	dysplastic nevus	dysplastic nevus		high	2	#NULL!	benign	precancerous	precancerous		precancerous	dysplastic nevus		dysplastic nevus
Android	belly	dysplastic nevus	dysplastic nevus		high	3	#NULL!	benign	precancerous	benign		precancerous	nevus		dysplastic nevus
Android	upper back	dysplastic nevus	dysplastic nevus		medium	3	#NULL!	benign	precancerous	benign		precancerous	nevus		dysplastic nevus
Android	other	actinic keratosis	actinic keratosis		low	4	#NULL!	benign	precancerous	benign		precancerous	nevus		actinic keratosis
Android	upper back	dysplastic nevus	dysplastic nevus		medium	3	#NULL!	benign	precancerous	benign		precancerous	nevus		dysplastic nevus
Android	lower leg	dysplastic nevus	dysplastic nevus		medium	2	#NULL!	benign	precancerous	benign		precancerous	sebor. kertosis		dysplastic nevus
Android	upper back	dysplastic nevus	dysplastic nevus		medium	3	#NULL!	benign	precancerous	benign		precancerous	sebor. kertosis		dysplastic nevus
Android	upper arm	dysplastic nevus	dysplastic nevus		high	2	#NULL!	benign	precancerous	benign		precancerous	sebor. kertosis		dysplastic nevus
Android	face	actinic keratosis	actinic keratosis		high	3	#NULL!	precancerous	precancerous	precancerous		precancerous	actinic keratosis		actinic keratosis
Android	face	actinic keratosis	actinic keratosis		medium	3	#NULL!	precancerous	precancerous	precancerous		precancerous	actinic keratosis		actinic keratosis
Android	upper back	actinic keratosis	actinic keratosis		medium	2	#NULL!	precancerous	precancerous	precancerous		precancerous	actinic keratosis		actinic keratosis
Android	hand	actinic keratosis	actinic keratosis		medium	2	#NULL!	precancerous	precancerous	precancerous		precancerous	actinic keratosis		actinic keratosis
Android	hand	actinic keratosis	actinic keratosis		medium	2	#NULL!	precancerous	precancerous	precancerous		precancerous	actinic keratosis		actinic keratosis
Android	face	actinic keratosis	actinic keratosis		high	3	#NULL!	precancerous	precancerous	precancerous		precancerous	actinic keratosis		actinic keratosis
Android	face	actinic keratosis	actinic keratosis		high	2	#NULL!	precancerous	precancerous	precancerous		precancerous	actinic keratosis		actinic keratosis
Android	head	actinic keratosis	actinic keratosis		medium	3	#NULL!	precancerous	precancerous	precancerous		precancerous	actinic keratosis		actinic keratosis
Android	hand	actinic keratosis	actinic keratosis		medium	3	#NULL!	precancerous	precancerous	precancerous		precancerous	actinic keratosis		actinic keratosis
Android	hand	actinic keratosis	actinic keratosis		medium	3	#NULL!	precancerous	precancerous	precancerous		precancerous	actinic keratosis		actinic keratosis
Android	other	actinic keratosis	actinic keratosis		high	3	#NULL!	precancerous	precancerous	precancerous		precancerous	actinic keratosis		actinic keratosis
Android	face	actinic keratosis	actinic keratosis		medium	3	#NULL!	precancerous	precancerous	precancerous		precancerous	actinic keratosis		actinic keratosis
Android	hand	actinic keratosis	actinic keratosis		medium	3	#NULL!	precancerous	precancerous	precancerous		precancerous	actinic keratosis		actinic keratosis
iOS	face	actinic keratosis	actinic keratosis		high	2	#NULL!	precancerous	precancerous	precancerous		precancerous	actinic keratosis		actinic keratosis
iOS	face	actinic keratosis	actinic keratosis		medium	2	#NULL!	precancerous	precancerous	precancerous		precancerous	actinic keratosis		actinic keratosis
iOS	face	actinic keratosis	actinic keratosis		high	3	#NULL!	precancerous	precancerous	precancerous		precancerous	actinic keratosis		actinic keratosis
iOS	hand	actinic keratosis	actinic keratosis		medium	2	#NULL!	precancerous	precancerous	precancerous		precancerous	actinic keratosis		actinic keratosis
iOS	face	actinic keratosis	actinic keratosis		medium	2	#NULL!	precancerous	precancerous	precancerous		precancerous	actinic keratosis		actinic keratosis
iOS	face	actinic keratosis	actinic keratosis		medium	2	#NULL!	precancerous	precancerous	precancerous		precancerous	actinic keratosis		actinic keratosis
Android	other	actinic keratosis	actinic keratosis		high	3	#NULL!	precancerous	precancerous	precancerous		precancerous	actinic keratosis		actinic keratosis
Android	other	actinic keratosis	actinic keratosis		medium	4	#NULL!	precancerous	precancerous	precancerous		precancerous	actinic keratosis		actinic keratosis
Android	face	actinic keratosis	actinic keratosis		high	2	#NULL!	precancerous	precancerous	precancerous		precancerous	actinic keratosis		actinic keratosis
Android	forearm	actinic keratosis	actinic keratosis		medium	2	#NULL!	precancerous	precancerous	precancerous		precancerous	actinic keratosis		actinic keratosis
Android	forearm	actinic keratosis	actinic keratosis		medium	2	#NULL!	precancerous	precancerous	precancerous		precancerous	actinic keratosis		actinic keratosis
Android	other	actinic keratosis	actinic keratosis		medium	3	#NULL!	precancerous	precancerous	precancerous		precancerous	actinic keratosis		actinic keratosis
Android	other	actinic keratosis	actinic keratosis		medium	3	#NULL!	precancerous	precancerous	precancerous		precancerous	actinic keratosis		actinic keratosis
Android	other	actinic keratosis	actinic keratosis		medium	3	#NULL!	precancerous	precancerous	precancerous		precancerous	actinic keratosis		actinic keratosis
Android	other	actinic keratosis	actinic keratosis		medium	3	#NULL!	precancerous	precancerous	precancerous		precancerous	actinic keratosis		actinic keratosis
Android	other	actinic keratosis	actinic keratosis		medium	3	#NULL!	precancerous	precancerous	precancerous		precancerous	actinic keratosis		actinic keratosis
Android	hand	actinic keratosis	actinic keratosis		medium	2	#NULL!	precancerous	precancerous	precancerous		precancerous	actinic keratosis		actinic keratosis
Android	head	actinic keratosis	actinic keratosis		medium	3	#NULL!	precancerous	precancerous	precancerous		precancerous	actinic keratosis		actinic keratosis
Android	head	actinic keratosis	actinic keratosis		medium	3	#NULL!	precancerous	precancerous	precancerous		precancerous	actinic keratosis		actinic keratosis
Android	hand	actinic keratosis	actinic keratosis		high	3	#NULL!	precancerous	precancerous	precancerous		precancerous	actinic keratosis		actinic keratosis
Android	head	actinic keratosis	actinic keratosis		high	3	#NULL!	precancerous	precancerous	precancerous		precancerous	actinic keratosis		actinic keratosis
Android	other	actinic keratosis	actinic keratosis		medium	3	#NULL!	precancerous	precancerous	precancerous		precancerous	actinic keratosis		actinic keratosis
Android	head	actinic keratosis	actinic keratosis		medium	2	#NULL!	precancerous	precancerous	precancerous		precancerous	actinic keratosis		actinic keratosis
Android	face	actinic keratosis	actinic keratosis		medium	2	#NULL!	precancerous	precancerous	precancerous		precancerous	actinic keratosis		actinic keratosis
Android	hand	actinic keratosis	actinic keratosis		medium	2	#NULL!	precancerous	precancerous	precancerous		precancerous	actinic keratosis		actinic keratosis
Android	other	actinic keratosis	actinic keratosis		medium	2	#NULL!	precancerous	precancerous	precancerous		precancerous	actinic keratosis		actinic keratosis
Android	head	actinic keratosis	actinic keratosis		medium	2	#NULL!	precancerous	precancerous	precancerous		precancerous	actinic keratosis		actinic keratosis
Android	hand	actinic keratosis	actinic keratosis		medium	2	#NULL!	precancerous	precancerous	precancerous		precancerous	actinic keratosis		actinic keratosis
Android	other	actinic keratosis	actinic keratosis		high	2	#NULL!	precancerous	precancerous	precancerous		precancerous	actinic keratosis		actinic keratosis
iOS	face	actinic keratosis	actinic keratosis		medium	2	#NULL!	precancerous	precancerous	precancerous		precancerous	actinic keratosis		actinic keratosis
Android	head	actinic keratosis	actinic keratosis		medium	3	#NULL!	precancerous	precancerous	precancerous		precancerous	actinic keratosis		actinic keratosis
Android	breast	actinic keratosis	actinic keratosis		medium	1	#NULL!	precancerous	precancerous	precancerous		precancerous	actinic keratosis		actinic keratosis
Android	breast	actinic keratosis	actinic keratosis		medium	1	#NULL!	precancerous	precancerous	precancerous		precancerous	actinic keratosis		actinic keratosis
Android	face	actinic keratosis	actinic keratosis		medium	1	#NULL!	precancerous	precancerous	precancerous		precancerous	actinic keratosis		actinic keratosis
Android	face	actinic keratosis	actinic keratosis		high	1	#NULL!	precancerous	precancerous	precancerous		precancerous	actinic keratosis		actinic keratosis
Android	face	actinic keratosis	actinic keratosis		medium	1	#NULL!	precancerous	precancerous	precancerous		precancerous	actinic keratosis		actinic keratosis
Android	hand	actinic keratosis	actinic keratosis		medium	1	#NULL!	precancerous	precancerous	precancerous		precancerous	actinic keratosis		actinic keratosis
Android	hand	actinic keratosis	actinic keratosis		medium	1	#NULL!	precancerous	precancerous	precancerous		precancerous	actinic keratosis		actinic keratosis
Android	other	actinic keratosis	actinic keratosis		high	1	#NULL!	precancerous	precancerous	precancerous		precancerous	actinic keratosis		actinic keratosis
Android	face	actinic keratosis	actinic keratosis		medium	3	#NULL!	precancerous	precancerous	precancerous		precancerous	actinic keratosis		actinic keratosis
Android	hand	actinic keratosis	actinic keratosis		medium	3	#NULL!	precancerous	precancerous	precancerous		precancerous	actinic keratosis		actinic keratosis
Android	other	actinic keratosis	actinic keratosis		medium	2	#NULL!	precancerous	precancerous	precancerous		precancerous	actinic keratosis		actinic keratosis
Android	hand	actinic keratosis	actinic keratosis		high	2	#NULL!	precancerous	precancerous	precancerous		precancerous	actinic keratosis		actinic keratosis
Android	face	actinic keratosis	actinic keratosis		medium	2	#NULL!	precancerous	precancerous	precancerous		precancerous	actinic keratosis		actinic keratosis
Android	hand	actinic keratosis	actinic keratosis		medium	2	#NULL!	precancerous	precancerous	precancerous		precancerous	actinic keratosis		actinic keratosis
Android	breast	actinic keratosis	actinic keratosis		medium	2	#NULL!	precancerous	precancerous	precancerous		precancerous	actinic keratosis		actinic keratosis
Android	hand	actinic keratosis	actinic keratosis		medium	2	#NULL!	precancerous	precancerous	precancerous		precancerous	actinic keratosis		actinic keratosis
Android	hand	actinic keratosis	actinic keratosis		medium	2	#NULL!	precancerous	precancerous	precancerous		precancerous	actinic keratosis		actinic keratosis
Android	face	actinic keratosis	actinic keratosis		medium	2	#NULL!	precancerous	precancerous	precancerous		precancerous	actinic keratosis		actinic keratosis
Android	other	actinic keratosis	actinic keratosis		medium	1	#NULL!	precancerous	precancerous	precancerous		precancerous	actinic keratosis		actinic keratosis
iOS	upper back	actinic keratosis	actinic keratosis		medium	2	#NULL!	precancerous	precancerous	precancerous		precancerous	actinic keratosis		actinic keratosis
Android	head	actinic keratosis	actinic keratosis		high	4	#NULL!	precancerous	precancerous	malignant		precancerous	BCC		actinic keratosis
Android	hand	actinic keratosis	actinic keratosis		high	4	#NULL!	precancerous	precancerous	malignant		precancerous	bowens disease		actinic keratosis
Android	hand	actinic keratosis	actinic keratosis		low	4	#NULL!	precancerous	precancerous	benign		precancerous	dermal nevus		actinic keratosis
Android	hand	dysplastic nevus	dysplastic nevus		high	2	#NULL!	precancerous	precancerous	precancerous		precancerous	dysplastic nevus		dysplastic nevus
Android	breast	dysplastic nevus	dysplastic nevus		high	2	#NULL!	precancerous	precancerous	precancerous		precancerous	dysplastic nevus		dysplastic nevus
Android	lower back	dysplastic nevus	dysplastic nevus		medium	3	#NULL!	precancerous	precancerous	precancerous		precancerous	dysplastic nevus		dysplastic nevus
Android	thigh	dysplastic nevus	dysplastic nevus		medium	2	#NULL!	precancerous	precancerous	precancerous		precancerous	dysplastic nevus		dysplastic nevus
Android	upper arm	dysplastic nevus	dysplastic nevus		medium	2	#NULL!	precancerous	precancerous	precancerous		precancerous	dysplastic nevus		dysplastic nevus
Android	lower leg	dysplastic nevus	dysplastic nevus		high	4	#NULL!	precancerous	precancerous	precancerous		precancerous	dysplastic nevus		dysplastic nevus
Android	lower back	dysplastic nevus	dysplastic nevus		medium	2	#NULL!	precancerous	precancerous	precancerous		precancerous	dysplastic nevus		dysplastic nevus
Android	upper back	dysplastic nevus	dysplastic nevus		high	2	#NULL!	precancerous	precancerous	precancerous		precancerous	dysplastic nevus		dysplastic nevus
Android	upper back	dysplastic nevus	dysplastic nevus		medium	3	#NULL!	precancerous	precancerous	precancerous		precancerous	dysplastic nevus		dysplastic nevus
Android	lower back	dysplastic nevus	dysplastic nevus		medium	3	#NULL!	precancerous	precancerous	precancerous		precancerous	dysplastic nevus		dysplastic nevus
Android	upper arm	dysplastic nevus	dysplastic nevus		medium	3	#NULL!	precancerous	precancerous	precancerous		precancerous	dysplastic nevus		dysplastic nevus
Android	upper back	dysplastic nevus	dysplastic nevus		medium	3	#NULL!	precancerous	precancerous	precancerous		precancerous	dysplastic nevus		dysplastic nevus
Android	breast	dysplastic nevus	dysplastic nevus		medium	3	#NULL!	precancerous	precancerous	precancerous		precancerous	dysplastic nevus		dysplastic nevus
Android	breast	dysplastic nevus	dysplastic nevus		medium	2	#NULL!	precancerous	precancerous	precancerous		precancerous	dysplastic nevus		dysplastic nevus
Android	breast	dysplastic nevus	dysplastic nevus		medium	2	#NULL!	precancerous	precancerous	precancerous		precancerous	dysplastic nevus		dysplastic nevus
Android	other	dysplastic nevus	dysplastic nevus		medium	4	#NULL!	precancerous	precancerous	precancerous		precancerous	dysplastic nevus		dysplastic nevus
Android	upper back	dysplastic nevus	dysplastic nevus		medium	1	#NULL!	precancerous	precancerous	precancerous		precancerous	dysplastic nevus		dysplastic nevus
Android	neck	dysplastic nevus	dysplastic nevus		medium	1	#NULL!	precancerous	precancerous	precancerous		precancerous	dysplastic nevus		dysplastic nevus
Android	shoulder	dysplastic nevus	dysplastic nevus		medium	2	#NULL!	precancerous	precancerous	precancerous		precancerous	dysplastic nevus		dysplastic nevus
Android	upper back	dysplastic nevus	dysplastic nevus		medium	2	#NULL!	precancerous	precancerous	precancerous		precancerous	dysplastic nevus		dysplastic nevus
Android	lower back	dysplastic nevus	dysplastic nevus		medium	1	#NULL!	precancerous	precancerous	precancerous		precancerous	dysplastic nevus		dysplastic nevus
Android	neck	dysplastic nevus	dysplastic nevus		medium	1	#NULL!	precancerous	precancerous	precancerous		precancerous	dysplastic nevus		dysplastic nevus
Android	breast	dysplastic nevus	dysplastic nevus		medium	1	#NULL!	precancerous	precancerous	precancerous		precancerous	dysplastic nevus		dysplastic nevus
Android	upper back	dysplastic nevus	dysplastic nevus		medium	1	#NULL!	precancerous	precancerous	precancerous		precancerous	dysplastic nevus		dysplastic nevus
Android	upper back	dysplastic nevus	dysplastic nevus		medium	1	#NULL!	precancerous	precancerous	precancerous		precancerous	dysplastic nevus		dysplastic nevus
Android	other	dysplastic nevus	dysplastic nevus		medium	3	#NULL!	precancerous	precancerous	precancerous		precancerous	dysplastic nevus		dysplastic nevus
Android	upper back	dysplastic nevus	dysplastic nevus		medium	3	#NULL!	precancerous	precancerous	precancerous		precancerous	dysplastic nevus		dysplastic nevus
Android	other	dysplastic nevus	dysplastic nevus		high	3	#NULL!	precancerous	precancerous	precancerous		precancerous	dysplastic nevus		dysplastic nevus
Android	other	dysplastic nevus	dysplastic nevus		medium	3	#NULL!	precancerous	precancerous	precancerous		precancerous	dysplastic nevus		dysplastic nevus
Android	other	dysplastic nevus	dysplastic nevus		medium	3	#NULL!	precancerous	precancerous	precancerous		precancerous	dysplastic nevus		dysplastic nevus
Android	other	dysplastic nevus	dysplastic nevus		medium	3	#NULL!	precancerous	precancerous	precancerous		precancerous	dysplastic nevus		dysplastic nevus
Android	other	dysplastic nevus	dysplastic nevus		medium	3	#NULL!	precancerous	precancerous	precancerous		precancerous	dysplastic nevus		dysplastic nevus
Android	other	dysplastic nevus	dysplastic nevus		medium	3	#NULL!	precancerous	precancerous	precancerous		precancerous	dysplastic nevus		dysplastic nevus
Android	upper back	dysplastic nevus	dysplastic nevus		high	2	#NULL!	precancerous	precancerous	precancerous		precancerous	dysplastic nevus		dysplastic nevus
Android	upper back	dysplastic nevus	dysplastic nevus		medium	2	#NULL!	precancerous	precancerous	precancerous		precancerous	dysplastic nevus		dysplastic nevus
Android	lower back	dysplastic nevus	dysplastic nevus		high	2	#NULL!	precancerous	precancerous	precancerous		precancerous	dysplastic nevus		dysplastic nevus
Android	breast	dysplastic nevus	dysplastic nevus		medium	2	#NULL!	precancerous	precancerous	precancerous		precancerous	dysplastic nevus		dysplastic nevus
Android	breast	dysplastic nevus	dysplastic nevus		medium	2	#NULL!	precancerous	precancerous	precancerous		precancerous	dysplastic nevus		dysplastic nevus
Android	thigh	dysplastic nevus	dysplastic nevus		medium	1	#NULL!	precancerous	precancerous	precancerous		precancerous	dysplastic nevus		dysplastic nevus
Android	upper back	dysplastic nevus	dysplastic nevus		medium	2	#NULL!	precancerous	precancerous	precancerous		precancerous	dysplastic nevus		dysplastic nevus
Android	foot	dysplastic nevus	dysplastic nevus		medium	2	#NULL!	precancerous	precancerous	precancerous		precancerous	dysplastic nevus		dysplastic nevus
Android	other	dysplastic nevus	dysplastic nevus		medium	2	#NULL!	precancerous	precancerous	precancerous		precancerous	dysplastic nevus		dysplastic nevus
Android	gluteal region	dysplastic nevus	dysplastic nevus		medium	2	#NULL!	precancerous	precancerous	precancerous		precancerous	dysplastic nevus		dysplastic nevus
Android	foot	dysplastic nevus	dysplastic nevus		medium	2	#NULL!	precancerous	precancerous	precancerous		precancerous	dysplastic nevus		dysplastic nevus
Android	lower leg	dysplastic nevus	dysplastic nevus		medium	2	#NULL!	precancerous	precancerous	precancerous		precancerous	dysplastic nevus		dysplastic nevus
Android	breast	dysplastic nevus	dysplastic nevus		medium	2	#NULL!	precancerous	precancerous	precancerous		precancerous	dysplastic nevus		dysplastic nevus
Android	foot	dysplastic nevus	dysplastic nevus		medium	2	#NULL!	precancerous	precancerous	precancerous		precancerous	dysplastic nevus		dysplastic nevus
Android	other	dysplastic nevus	dysplastic nevus		medium	2	#NULL!	precancerous	precancerous	precancerous		precancerous	dysplastic nevus		dysplastic nevus
Android	upper back	dysplastic nevus	dysplastic nevus		high	2	#NULL!	precancerous	precancerous	precancerous		precancerous	dysplastic nevus		dysplastic nevus
Android	belly	dysplastic nevus	dysplastic nevus		medium	1	#NULL!	precancerous	precancerous	precancerous		precancerous	dysplastic nevus		dysplastic nevus
Android	other	dysplastic nevus	dysplastic nevus		medium	1	#NULL!	precancerous	precancerous	precancerous		precancerous	dysplastic nevus		dysplastic nevus
Android	lower back	dysplastic nevus	dysplastic nevus		medium	2	#NULL!	precancerous	precancerous	precancerous		precancerous	dysplastic nevus		dysplastic nevus
Android	other	dysplastic nevus	dysplastic nevus		medium	2	#NULL!	precancerous	precancerous	precancerous		precancerous	dysplastic nevus		dysplastic nevus
Android	upper back	dysplastic nevus	dysplastic nevus		medium	3	#NULL!	precancerous	precancerous	precancerous		precancerous	dysplastic nevus		dysplastic nevus
Android	upper back	dysplastic nevus	dysplastic nevus		medium	3	#NULL!	precancerous	precancerous	precancerous		precancerous	dysplastic nevus		dysplastic nevus
Android	upper arm	dysplastic nevus	dysplastic nevus		medium	3	#NULL!	precancerous	precancerous	precancerous		precancerous	dysplastic nevus		dysplastic nevus
Android	upper back	dysplastic nevus	dysplastic nevus		medium	3	#NULL!	precancerous	precancerous	precancerous		precancerous	dysplastic nevus		dysplastic nevus
Android	upper back	dysplastic nevus	dysplastic nevus		medium	3	#NULL!	precancerous	precancerous	precancerous		precancerous	dysplastic nevus		dysplastic nevus
Android	hand	actinic keratosis	actinic keratosis		low	4	#NULL!	precancerous	precancerous	benign		precancerous	hyperpigmentation		actinic keratosis
Android	face	actinic keratosis	actinic keratosis		low	1	#NULL!	precancerous	precancerous	benign		precancerous	sebor. kertosis		actinic keratosis
Android	belly	dysplastic nevus	dysplastic nevus		medium	2	#NULL!	malignant	precancerous	precancerous		precancerous	dysplastic nevus		dysplastic nevus
Android	belly	dysplastic nevus	dysplastic nevus		high	3	#NULL!	malignant	precancerous	malignant		precancerous	MM		dysplastic nevus
Android	breast	dysplastic nevus	dysplastic nevus		high	3	#NULL!	malignant	precancerous	malignant		precancerous	MM		dysplastic nevus
Android	belly	dysplastic nevus	dysplastic nevus		high	2	#NULL!	malignant	precancerous	malignant		precancerous	MM		dysplastic nevus
Android	lower leg	dysplastic nevus	dysplastic nevus		high	2	#NULL!	malignant	precancerous	malignant		precancerous	MM		dysplastic nevus
Android	upper back	dysplastic nevus	dysplastic nevus		low	3	#NULL!	non neoplastic	precancerous	non neoplastic		precancerous	eczema		dysplastic nevus
Android	other	SCC	actinic keratosis	high	high	2	actinic keratosis	malignant	malignant	malignant	malignant	precancerous	SCC	SCC	actinic keratosis
Android	face	BCC	BCC	high	high	3	BCC	malignant	malignant	malignant		malignant	BCC		BCC
Android	breast	BCC	BCC	high	high	2	BCC	malignant	malignant	malignant		malignant	BCC		BCC
Android	head	BCC	BCC	high	high	2	BCC	malignant	malignant	malignant		malignant	BCC		BCC
Android	face	BCC	BCC	high	high	3	BCC	malignant	malignant	malignant		malignant	BCC		BCC
Android	face	SCC	BCC	high	high	3	BCC	malignant	malignant	malignant		malignant	SCC		BCC
Android	neck	BCC	BCC	high	high	2	BCC	malignant	malignant	malignant		malignant	SCC		BCC
Android	upper back	BCC	BCC	high	low	2	BCC	non neoplastic	malignant	non neoplastic		malignant	red papule		BCC
Android	face	BCC	BCC	high	high	1	BCC	#NULL!	malignant		malignant	malignant		BCC	BCC
Android	face	BCC	BCC	high	high	4	BCC	precancerous	malignant	precancerous	malignant	malignant	actinic keratosis	BCC	BCC
Android	face	BCC	BCC	high	high	2	BCC	precancerous	malignant	precancerous	malignant	malignant	actinic keratosis	BCC	BCC
iOS	upper arm	BCC	BCC	high		1	BCC	malignant	malignant		malignant	malignant		BCC	BCC
iOS	thigh	BCC	BCC	high		1	BCC	malignant	malignant		malignant	malignant		BCC	BCC
iOS	face	BCC	BCC	high	high	2	BCC	malignant	malignant	malignant	malignant	malignant	BCC	BCC	BCC
Android	face	BCC	BCC	high	high	2	BCC	malignant	malignant	malignant	malignant	malignant	BCC	BCC	BCC
Android	face	BCC	BCC	high	high	3	BCC	malignant	malignant	malignant	malignant	malignant	BCC	BCC	BCC
Android	face	SCC	BCC	high	high	2	BCC	malignant	malignant	malignant	malignant	malignant	BCC	BCC	BCC
Android	head	BCC	BCC	high	high	2	BCC	malignant	malignant	malignant	malignant	malignant	BCC	BCC	BCC
Android	face	BCC	BCC	high	high	3	BCC	malignant	malignant	malignant	malignant	malignant	BCC	BCC	BCC
Android	face	BCC	BCC	high	high	3	BCC	malignant	malignant	malignant	malignant	malignant	BCC	BCC	BCC
Android	face	BCC	BCC	high	high	3	BCC	malignant	malignant	malignant	malignant	malignant	BCC	BCC	BCC
Android	head	BCC	BCC	high	high	3	BCC	malignant	malignant	malignant	malignant	malignant	BCC	BCC	BCC
Android	head	BCC	BCC	high	high	2	BCC	malignant	malignant	malignant	malignant	malignant	BCC	BCC	BCC
iOS	breast	BCC	BCC	high	high	3	BCC	malignant	malignant	malignant	malignant	malignant	BCC	BCC	BCC
Android	neck	BCC	BCC	high	high	3	BCC	malignant	malignant	malignant	malignant	malignant	BCC	BCC	BCC
iOS	neck	BCC	BCC	high	high	2	BCC	malignant	malignant	malignant	malignant	malignant	BCC	BCC	BCC
iOS	face	BCC	BCC	high	high	1	BCC	malignant	malignant	malignant	malignant	malignant	BCC	BCC	BCC
iOS	head	BCC	BCC	high	high	1	BCC	malignant	malignant	malignant	malignant	malignant	BCC	BCC	BCC
iOS	upper back	BCC	BCC	high	high	1	BCC	malignant	malignant	malignant	malignant	malignant	BCC	BCC	BCC
Android	head	BCC	BCC	high	high	3	BCC	malignant	malignant	malignant	malignant	malignant	BCC	BCC	BCC
iOS	upper arm	BCC	BCC	high	high	1	BCC	malignant	malignant	malignant	malignant	malignant	BCC	BCC	BCC
iOS	other	BCC	BCC	high	high	1	BCC	malignant	malignant	malignant	malignant	malignant	BCC	BCC	BCC
iOS	head	BCC	BCC	high	high	1	BCC	malignant	malignant	malignant	malignant	malignant	BCC	BCC	BCC
Android	head	BCC	BCC	high	high	2	BCC	malignant	malignant	malignant	malignant	malignant	BCC	BCC	BCC
Android	breast	BCC	BCC	high	high	3	BCC	malignant	malignant	malignant	malignant	malignant	bowens disease	BCC	BCC
Android	upper arm	BCC	BCC	high	high	2	BCC	malignant	malignant	malignant	malignant	malignant	SCC	BCC	BCC
Android	head	SCC	BCC	high	high	2	BCC	malignant	malignant	malignant	malignant	malignant	SCC	BCC	BCC
Android	upper arm	BCC	BCC	high	high	2	BCC	malignant	malignant	malignant	malignant	malignant	SCC	BCC	BCC
Android	other	BCC	BCC	high	low	1	BCC	non neoplastic	malignant	non neoplastic	malignant	malignant	ulcer	BCC	BCC
Android	face	BCC	BCC	high	low	2	BCC	non neoplastic	malignant	non neoplastic	non neoplastic	malignant	eczema	eczema	BCC
iOS	face	BCC	BCC	high		3	BCC	malignant	malignant		malignant	malignant		SCC	BCC
Android	face	BCC	BCC	high	high	3	BCC	malignant	malignant	malignant	malignant	malignant	BCC	SCC	BCC
iOS	head	SCC	BCC	high	high	1	BCC	malignant	malignant	malignant	malignant	malignant	SCC	SCC	BCC
Android	hand	SCC	BCC	high	high	2	BCC	malignant	malignant	malignant	malignant	malignant	SCC	SCC	BCC
Android	foot	MM	melanoma	high	high	2	MM	malignant	malignant	malignant	precancerous	malignant	MM	dysplastic nevus	MM
Android	lower leg	MM	melanoma	high	high	2	MM	#NULL!	malignant		malignant	malignant		MM	MM
Android	face	MM	melanoma	high	high	2	MM	malignant	malignant		malignant	malignant		MM	MM
iOS	face	MM	melanoma	high		3	MM	malignant	malignant		malignant	malignant		MM	MM
Android	upper back	MM	melanoma	high	high	2	MM	malignant	malignant	malignant	malignant	malignant	MM	MM	MM
Android	lower leg	MM	melanoma	high	high	3	MM	malignant	malignant	malignant	malignant	malignant	MM	MM	MM
Android	upper back	MM	melanoma	high	high	2	MM	malignant	malignant	malignant	malignant	malignant	MM	MM	MM
Android	breast	MM	melanoma	high	high	2	MM	malignant	malignant	malignant	malignant	malignant	MM	MM	MM
Android	belly	MM	melanoma	high	high	2	MM	malignant	malignant	malignant	malignant	malignant	MM	MM	MM
Android	face	SCC	SCC	high	high	2	SCC	malignant	malignant	malignant		malignant	SCC		SCC
Android	face	SCC	SCC	high	high	2	SCC	malignant	malignant	malignant		malignant	SCC		SCC
Android	face	BCC	SCC	high	high	3	SCC	malignant	malignant		malignant	malignant		BCC	SCC
iOS	breast	SCC	SCC	high	medium	2	SCC	precancerous	malignant	precancerous	malignant	malignant	actinic keratosis	SCC	SCC
Android	head	SCC	SCC	high	high	2	SCC	malignant	malignant		malignant	malignant		SCC	SCC
Android	breast	SCC	SCC	high	high	2	SCC	malignant	malignant		malignant	malignant		SCC	SCC
iOS	other	SCC	SCC	high		3	SCC	malignant	malignant		malignant	malignant		SCC	SCC
Android	hand	SCC	SCC	high	high	2	SCC	malignant	malignant	malignant	malignant	malignant	bowens disease	SCC	SCC
iOS	breast	SCC	SCC	high	high	2	SCC	malignant	malignant	malignant	malignant	malignant	SCC	SCC	SCC
Android	face	SCC	SCC	high	high	2	SCC	malignant	malignant	malignant	malignant	malignant	SCC	SCC	SCC
Android	neck	SCC	SCC	high	high	2	SCC	malignant	malignant	malignant	malignant	malignant	SCC	SCC	SCC
Android	face	SCC	SCC	high	high	2	SCC	malignant	malignant	malignant	malignant	malignant	SCC	SCC	SCC
Android	breast	SCC	SCC	high	high	2	SCC	malignant	malignant	malignant	malignant	malignant	SCC	SCC	SCC
iOS	face	SCC	SCC	high	high	3	SCC	malignant	malignant	malignant	malignant	malignant	SCC	SCC	SCC
Android	face	BCC	SCC	high	high	2	SCC	malignant	malignant	malignant	malignant	malignant	SCC	SCC	SCC
Android	face	SCC	SCC	high	high	2	SCC	malignant	malignant	malignant	malignant	malignant	SCC	SCC	SCC
Android	face	SCC	SCC	high	high	2	SCC	malignant	malignant	malignant	malignant	malignant	SCC	SCC	SCC
Android	face	SCC	SCC	high	high	2	SCC	malignant	malignant	malignant	malignant	malignant	SCC	SCC	SCC
Android	upper back	hyperpigmentation	#NULL!	high	high	3	#NULL!	malignant	benign		malignant	benign		MM	hyperpigmentation
Android	neck	sebor. kertosis	#NULL!	high	medium	2	#NULL!	benign	benign	benign	benign	benign	sebor. kertosis	sebor. kertosis	sebor. kertosis
iOS	upper arm	bowens disease	bowens disease	high		1	#NULL!	malignant	malignant		malignant	malignant		bowens disease	bowens disease
iOS	upper back	bowens disease	bowens disease	high	high	1	#NULL!	malignant	malignant	malignant	malignant	malignant	bowens disease	bowens disease	bowens disease
Android	upper arm	MM	melanoma	high	high	2	#NULL!	precancerous	malignant	precancerous	precancerous	malignant	dysplastic nevus	dysplastic nevus	MM
Android	foot	MM	melanoma	high	medium	2	#NULL!	precancerous	malignant	precancerous	malignant	malignant	dysplastic nevus	MM	MM
Android	head	MM	melanoma	high	medium	3	#NULL!	precancerous	malignant	precancerous	malignant	malignant	dysplastic nevus	MM	MM
Android	breast	MM	melanoma	high	high	2	#NULL!	malignant	malignant	malignant	malignant	malignant	MM	MM	MM
Android	other	SCC	SCC	high	high	4	#NULL!	malignant	malignant	malignant	malignant	malignant	SCC	SCC	SCC
Android	face	SCC	SCC	high	high	2	#NULL!	malignant	malignant	malignant	malignant	malignant	SCC	SCC	SCC
Android	upper arm	hematoma	#NULL!	high	low	3	#NULL!	non neoplastic	non neoplastic	non neoplastic		non neoplastic	hematoma		hematoma
Android	forearm	hematoma	#NULL!	high	low	2	#NULL!	non neoplastic	non neoplastic	non neoplastic		non neoplastic	hematoma		hematoma
Android	breast	red papule	#NULL!	high	high	3	#NULL!	precancerous	non neoplastic	precancerous	malignant	non neoplastic	actinic keratosis	BCC	red papule
Android	foot	actinic keratosis	actinic keratosis	high	high	2	#NULL!	precancerous	precancerous	precancerous	precancerous	precancerous	actinic keratosis	actinic keratosis	actinic keratosis
Android	belly	dysplastic nevus	dysplastic nevus	high	medium	1	#NULL!	precancerous	precancerous	precancerous	precancerous	precancerous	dysplastic nevus	dysplastic nevus	dysplastic nevus
Android	face	BCC	BCC	low	high	2	BCC	malignant	malignant	malignant		malignant	BCC		BCC
Android	other	BCC	BCC	low	high	2	BCC	malignant	malignant	malignant	malignant	malignant	BCC	BCC	BCC
iOS	face	BCC	BCC	low	high	2	BCC	malignant	malignant	malignant	non neoplastic	malignant	BCC	eczema	BCC
iOS	face	BCC	BCC	low	high	2	BCC	malignant	malignant	malignant	benign	malignant	BCC	fibroma	BCC
Android	neck	dermal nevus	#NULL!	low	high	2	#NULL!	benign	benign	benign		benign	dermal nevus		dermal nevus
Android	upper back	dermal nevus	#NULL!	low	low	2	#NULL!	benign	benign	benign		benign	dermal nevus		dermal nevus
Android	other	dermal nevus	#NULL!	low	low	2	#NULL!	benign	benign	benign		benign	dermal nevus		dermal nevus
Android	lower back	dermal nevus	#NULL!	low	low	2	#NULL!	benign	benign	benign		benign	dermal nevus		dermal nevus
Android	upper arm	dermal nevus	#NULL!	low	low	2	#NULL!	benign	benign	benign		benign	dermal nevus		dermal nevus
Android	upper back	dermal nevus	#NULL!	low	low	2	#NULL!	benign	benign	benign		benign	dermal nevus		dermal nevus
Android	upper back	dermal nevus	#NULL!	low	low	2	#NULL!	benign	benign	benign		benign	dermal nevus		dermal nevus
Android	thigh	dermatofibroma	#NULL!	low	low	3	#NULL!	benign	benign	benign		benign	dermatofibroma		dermatofibroma
Android	upper back	fibroma	#NULL!	low	low	2	#NULL!	benign	benign	benign		benign	fibroma		fibroma
Android	breast	fibroma	#NULL!	low	low	2	#NULL!	benign	benign	benign		benign	fibroma		fibroma
Android	upper back	hemangioma	#NULL!	low	low	2	#NULL!	benign	benign	benign		benign	hemangioma		hemangioma
Android	thigh	hemangioma	#NULL!	low	low	3	#NULL!	benign	benign	benign		benign	hemangioma		hemangioma
Android	lower back	hemangioma	#NULL!	low	low	3	#NULL!	benign	benign	benign		benign	hemangioma		hemangioma
Android	upper back	hemangioma	#NULL!	low	low	3	#NULL!	benign	benign	benign		benign	hemangioma		hemangioma
Android	other	hemangioma	#NULL!	low	low	1	#NULL!	benign	benign	benign		benign	hemangioma		hemangioma
Android	other	hemangioma	#NULL!	low	low	1	#NULL!	benign	benign	benign		benign	hemangioma		hemangioma
Android	lower back	hemangioma	#NULL!	low	low	2	#NULL!	benign	benign	benign		benign	hemangioma		hemangioma
Android	breast	hemangioma	#NULL!	low	low	2	#NULL!	benign	benign	benign		benign	hemangioma		hemangioma
Android	upper arm	hyperpigmentation	#NULL!	low	low	2	#NULL!	benign	benign	benign		benign	hyperpigmentation		hyperpigmentation
Android	upper arm	sebor. kertosis	#NULL!	low	low	3	#NULL!	benign	benign	benign		benign	hyperpigmentation		sebor. kertosis
Android	hand	hyperpigmentation	#NULL!	low	low	3	#NULL!	benign	benign	benign		benign	hyperpigmentation		hyperpigmentation
Android	upper back	sebor. kertosis	#NULL!	low	low	3	#NULL!	benign	benign	benign		benign	hyperpigmentation		sebor. kertosis
Android	hand	hyperpigmentation	#NULL!	low	low	2	#NULL!	benign	benign	benign		benign	hyperpigmentation		hyperpigmentation
Android	hand	hyperpigmentation	#NULL!	low	low	2	#NULL!	benign	benign	benign		benign	hyperpigmentation		hyperpigmentation
Android	face	hyperpigmentation	#NULL!	low	medium	3	#NULL!	benign	benign	benign		benign	hyperpigmentation		hyperpigmentation
Android	hand	hyperpigmentation	#NULL!	low	low	3	#NULL!	benign	benign	benign		benign	hyperpigmentation		hyperpigmentation
Android	upper arm	hyperpigmentation	#NULL!	low	low	3	#NULL!	benign	benign	benign		benign	hyperpigmentation		hyperpigmentation
Android	breast	hyperpigmentation	#NULL!	low	low	2	#NULL!	benign	benign	benign		benign	hyperpigmentation		hyperpigmentation
Android	upper back	micro nevi	#NULL!	low	low	2	#NULL!	benign	benign	benign		benign	micro nevi		micro nevi
Android	thigh	micro nevi	#NULL!	low	low	3	#NULL!	benign	benign	benign		benign	micro nevi		micro nevi
Android	belly	micro nevi	#NULL!	low	low	3	#NULL!	benign	benign	benign		benign	micro nevi		micro nevi
Android	upper arm	micro nevi	#NULL!	low	low	3	#NULL!	benign	benign	benign		benign	micro nevi		micro nevi
Android	upper back	micro nevi	#NULL!	low	low	3	#NULL!	benign	benign	benign		benign	micro nevi		micro nevi
Android	upper arm	micro nevi	#NULL!	low	low	2	#NULL!	benign	benign	benign		benign	micro nevi		micro nevi
Android	upper arm	micro nevi	#NULL!	low	low	2	#NULL!	benign	benign	benign		benign	micro nevi		micro nevi
Android	breast	nevus	#NULL!	low	low	3	#NULL!	benign	benign	benign		benign	nevus		nevus
Android	breast	micro nevi	#NULL!	low	low	3	#NULL!	benign	benign	benign		benign	nevus		micro nevi
Android	upper arm	nevus	#NULL!	low	low	2	#NULL!	benign	benign	benign		benign	nevus		nevus
Android	breast	sebor. kertosis	#NULL!	low	low	3	#NULL!	benign	benign	benign		benign	sebor. kertosis		sebor. kertosis
Android	breast	sebor. kertosis	#NULL!	low	low	3	#NULL!	benign	benign	benign		benign	sebor. kertosis		sebor. kertosis
Android	upper back	sebor. kertosis	#NULL!	low	low	3	#NULL!	benign	benign	benign		benign	sebor. kertosis		sebor. kertosis
Android	other	sebor. kertosis	#NULL!	low	low	2	#NULL!	benign	benign	benign		benign	sebor. kertosis		sebor. kertosis
Android	breast	sebor. kertosis	#NULL!	low	low	2	#NULL!	benign	benign	benign		benign	sebor. kertosis		sebor. kertosis
Android	face	dermal nevus	#NULL!	low	low	2	#NULL!	benign	benign	benign		benign	sebor. kertosis		dermal nevus
Android	neck	dermal nevus	#NULL!	low	low	2	#NULL!	non neoplastic	benign	non neoplastic		benign	red papule		dermal nevus
Android	upper back	dermal nevus	#NULL!	low	low	1	#NULL!	benign	benign		benign	benign		dermal nevus	dermal nevus
iOS	upper back	dermal nevus	#NULL!	low	low	2	#NULL!	benign	benign	benign	benign	benign	dermal nevus	dermal nevus	dermal nevus
iOS	forearm	dermal nevus	#NULL!	low	low	2	#NULL!	benign	benign	benign	benign	benign	dermal nevus	dermal nevus	dermal nevus
Android	lower back	dermal nevus	#NULL!	low	low	2	#NULL!	benign	benign	benign	benign	benign	dermal nevus	dermal nevus	dermal nevus
Android	thigh	dermal nevus	#NULL!	low	low	2	#NULL!	benign	benign	benign	benign	benign	dermal nevus	dermal nevus	dermal nevus
Android	forearm	dermal nevus	#NULL!	low	low	3	#NULL!	benign	benign	benign	benign	benign	dermal nevus	dermal nevus	dermal nevus
Android	breast	dermal nevus	#NULL!	low	low	3	#NULL!	benign	benign	benign	benign	benign	dermal nevus	dermal nevus	dermal nevus
Android	lower back	dermal nevus	#NULL!	low	low	2	#NULL!	benign	benign	benign	benign	benign	dermal nevus	dermal nevus	dermal nevus
Android	lower back	dermal nevus	#NULL!	low	low	4	#NULL!	benign	benign	benign	benign	benign	dermal nevus	dermal nevus	dermal nevus
Android	hand	dermal nevus	#NULL!	low	low	3	#NULL!	benign	benign	benign	benign	benign	dermal nevus	dermal nevus	dermal nevus
Android	other	dermal nevus	#NULL!	low	low	3	#NULL!	benign	benign	benign	benign	benign	dermal nevus	dermal nevus	dermal nevus
Android	lower back	dermal nevus	#NULL!	low	low	2	#NULL!	benign	benign	benign	benign	benign	dermal nevus	dermal nevus	dermal nevus
Android	upper arm	dermal nevus	#NULL!	low	low	1	#NULL!	benign	benign	benign	benign	benign	dermal nevus	dermal nevus	dermal nevus
Android	breast	dermal nevus	#NULL!	low	low	2	#NULL!	benign	benign	benign	benign	benign	dermal nevus	dermal nevus	dermal nevus
Android	upper back	dermal nevus	#NULL!	low	low	1	#NULL!	benign	benign	benign	benign	benign	dermal nevus	dermal nevus	dermal nevus
Android	breast	dermal nevus	#NULL!	low	low	2	#NULL!	benign	benign	benign	benign	benign	dermal nevus	dermal nevus	dermal nevus
Android	other	dermal nevus	#NULL!	low	low	1	#NULL!	benign	benign	benign	benign	benign	dermal nevus	dermal nevus	dermal nevus
Android	other	dermal nevus	#NULL!	low	low	1	#NULL!	benign	benign	benign	benign	benign	dermal nevus	dermal nevus	dermal nevus
Android	upper back	dermal nevus	#NULL!	low	low	2	#NULL!	benign	benign	benign	benign	benign	dermal nevus	dermal nevus	dermal nevus
Android	belly	dermal nevus	#NULL!	low	low	2	#NULL!	benign	benign	benign	benign	benign	dermal nevus	dermal nevus	dermal nevus
iOS	forearm	dermatofibroma	#NULL!	low	low	2	#NULL!	benign	benign	benign	benign	benign	dermatofibroma	dermal nevus	dermatofibroma
Android	upper back	dermal nevus	#NULL!	low	low	2	#NULL!	benign	benign	benign	benign	benign	hemangioma	dermal nevus	dermal nevus
Android	upper back	dermal nevus	#NULL!	low	low	1	#NULL!	benign	benign	benign	benign	benign	nevus	dermal nevus	dermal nevus
Android	upper arm	dermal nevus	#NULL!	low	low	1	#NULL!	benign	benign	benign	benign	benign	sebor. kertosis	dermal nevus	dermal nevus
Android	belly	sebor. kertosis	#NULL!	low	low	3	#NULL!	benign	benign	benign	benign	benign	sebor. kertosis	dermal nevus	sebor. kertosis
Android	upper back	dermal nevus	#NULL!	low	low	3	#NULL!	non neoplastic	benign	non neoplastic	benign	benign	red papule	dermal nevus	dermal nevus
Android	upper back	dermal nevus	#NULL!	low	low	2	#NULL!	non neoplastic	benign	non neoplastic	benign	benign	red papule	dermal nevus	dermal nevus
Android	upper back	dermatofibroma	#NULL!	low	low	2	#NULL!	benign	benign		benign	benign		dermatofibroma	dermatofibroma
Android	thigh	dermatofibroma	#NULL!	low	low	3	#NULL!	benign	benign		benign	benign		dermatofibroma	dermatofibroma
Android	thigh	fibroma	#NULL!	low	low	1	#NULL!	benign	benign	benign	benign	benign	dermatofibroma	dermatofibroma	fibroma
iOS	upper arm	fibroma	#NULL!	low		3	#NULL!	benign	benign		benign	benign		fibroma	fibroma
Android	hand	fibroma	#NULL!	low	low	2	#NULL!	benign	benign		benign	benign		fibroma	fibroma
Android	upper arm	fibroma	#NULL!	low	low	2	#NULL!	benign	benign		benign	benign		fibroma	fibroma
Android	upper arm	fibroma	#NULL!	low	low	2	#NULL!	benign	benign	benign	benign	benign	dermal nevus	fibroma	fibroma
Android	upper back	fibroma	#NULL!	low	low	2	#NULL!	benign	benign	benign	benign	benign	fibroma	fibroma	fibroma
Android	neck	fibroma	#NULL!	low	low	2	#NULL!	benign	benign	benign	benign	benign	fibroma	fibroma	fibroma
Android	upper back	fibroma	#NULL!	low	low	2	#NULL!	benign	benign	benign	benign	benign	fibroma	fibroma	fibroma
Android	breast	fibroma	#NULL!	low	low	2	#NULL!	benign	benign	benign	benign	benign	fibroma	fibroma	fibroma
Android	upper back	fibroma	#NULL!	low	low	3	#NULL!	benign	benign	benign	benign	benign	fibroma	fibroma	fibroma
Android	breast	fibroma	#NULL!	low	low	3	#NULL!	benign	benign	benign	benign	benign	fibroma	fibroma	fibroma
Android	upper back	fibroma	#NULL!	low	low	2	#NULL!	benign	benign	benign	benign	benign	fibroma	fibroma	fibroma
iOS	lower back	fibroma	#NULL!	low	low	2	#NULL!	benign	benign	benign	benign	benign	fibroma	fibroma	fibroma
Android	neck	fibroma	#NULL!	low	low	1	#NULL!	benign	benign	benign	benign	benign	fibroma	fibroma	fibroma
Android	breast	fibroma	#NULL!	low	low	1	#NULL!	benign	benign	benign	benign	benign	fibroma	fibroma	fibroma
Android	neck	fibroma	#NULL!	low	low	2	#NULL!	benign	benign	benign	benign	benign	fibroma	fibroma	fibroma
Android	hand	fibroma	#NULL!	low	low	2	#NULL!	benign	benign	benign	benign	benign	hypopigmentation	fibroma	fibroma
Android	hand	fibroma	#NULL!	low	low	2	#NULL!	benign	benign	benign	benign	benign	hypopigmentation	fibroma	fibroma
iOS	breast	dermal nevus	#NULL!	low	low	2	#NULL!	benign	benign	benign	benign	benign	sebor. kertosis	fibroma	dermal nevus
Android	upper back	dermatofibroma	#NULL!	low	low	1	#NULL!	benign	benign	benign	benign	benign	sebor. kertosis	fibroma	dermatofibroma
iOS	upper arm	hemangioma	#NULL!	low		3	#NULL!	benign	benign		benign	benign		hemangioma	hemangioma
iOS	breast	hemangioma	#NULL!	low		3	#NULL!	benign	benign		benign	benign		hemangioma	hemangioma
iOS	other	hemangioma	#NULL!	low		2	#NULL!	benign	benign		benign	benign		hemangioma	hemangioma
Android	belly	hemangioma	#NULL!	low	low	3	#NULL!	benign	benign	benign	benign	benign	dermatofibroma	hemangioma	hemangioma
iOS	upper back	hemangioma	#NULL!	low	low	1	#NULL!	benign	benign	benign	benign	benign	hemangioma	hemangioma	hemangioma
iOS	other	hemangioma	#NULL!	low	low	2	#NULL!	benign	benign	benign	benign	benign	hemangioma	hemangioma	hemangioma
iOS	upper back	hemangioma	#NULL!	low	low	2	#NULL!	benign	benign	benign	benign	benign	hemangioma	hemangioma	hemangioma
Android	upper back	hemangioma	#NULL!	low	low	2	#NULL!	benign	benign	benign	benign	benign	hemangioma	hemangioma	hemangioma
Android	upper back	hemangioma	#NULL!	low	low	2	#NULL!	benign	benign	benign	benign	benign	hemangioma	hemangioma	hemangioma
Android	upper back	hemangioma	#NULL!	low	low	2	#NULL!	benign	benign	benign	benign	benign	hemangioma	hemangioma	hemangioma
Android	forearm	hemangioma	#NULL!	low	low	2	#NULL!	benign	benign	benign	benign	benign	hemangioma	hemangioma	hemangioma
Android	breast	hemangioma	#NULL!	low	low	2	#NULL!	benign	benign	benign	benign	benign	hemangioma	hemangioma	hemangioma
Android	breast	hemangioma	#NULL!	low	low	4	#NULL!	benign	benign	benign	benign	benign	hemangioma	hemangioma	hemangioma
Android	breast	hemangioma	#NULL!	low	low	4	#NULL!	benign	benign	benign	benign	benign	hemangioma	hemangioma	hemangioma
Android	hand	hemangioma	#NULL!	low	low	3	#NULL!	benign	benign	benign	benign	benign	hemangioma	hemangioma	hemangioma
Android	breast	hemangioma	#NULL!	low	low	2	#NULL!	benign	benign	benign	benign	benign	hemangioma	hemangioma	hemangioma
Android	belly	hemangioma	#NULL!	low	low	2	#NULL!	benign	benign	benign	benign	benign	hemangioma	hemangioma	hemangioma
Android	breast	hemangioma	#NULL!	low	low	1	#NULL!	benign	benign	benign	benign	benign	hemangioma	hemangioma	hemangioma
Android	breast	hemangioma	#NULL!	low	low	1	#NULL!	benign	benign	benign	benign	benign	hemangioma	hemangioma	hemangioma
Android	breast	hemangioma	#NULL!	low	low	2	#NULL!	benign	benign	benign	benign	benign	hemangioma	hemangioma	hemangioma
Android	belly	hemangioma	#NULL!	low	low	2	#NULL!	benign	benign	benign	benign	benign	hemangioma	hemangioma	hemangioma
Android	breast	hemangioma	#NULL!	low	low	2	#NULL!	benign	benign	benign	benign	benign	hemangioma	hemangioma	hemangioma
Android	belly	hemangioma	#NULL!	low	low	3	#NULL!	benign	benign	benign	benign	benign	hemangioma	hemangioma	hemangioma
Android	belly	hemangioma	#NULL!	low	low	3	#NULL!	benign	benign	benign	benign	benign	hemangioma	hemangioma	hemangioma
Android	thigh	hemangioma	#NULL!	low	low	1	#NULL!	benign	benign	benign	benign	benign	hemangioma	hemangioma	hemangioma
iOS	upper arm	hemangioma	#NULL!	low	low	1	#NULL!	benign	benign	benign	benign	benign	hemangioma	hemangioma	hemangioma
Android	upper back	hemangioma	#NULL!	low	low	1	#NULL!	benign	benign	benign	benign	benign	hemangioma	hemangioma	hemangioma
Android	breast	hemangioma	#NULL!	low	low	2	#NULL!	benign	benign	benign	benign	benign	hemangioma	hemangioma	hemangioma
Android	foot	hemangioma	#NULL!	low	low	1	#NULL!	benign	benign	benign	benign	benign	hemangioma	hemangioma	hemangioma
Android	upper back	hemangioma	#NULL!	low	low	2	#NULL!	benign	benign	benign	benign	benign	hemangioma	hemangioma	hemangioma
Android	thigh	hemangioma	#NULL!	low	low	3	#NULL!	benign	benign	benign	benign	benign	hemangioma	hemangioma	hemangioma
Android	belly	hemangioma	#NULL!	low	low	1	#NULL!	non neoplastic	benign	non neoplastic	benign	benign	red macula	hemangioma	hemangioma
Android	upper back	hyperpigmentation	#NULL!	low	low	2	#NULL!	benign	benign	benign	benign	benign	hyperpigmentation	hyperpigmentation	hyperpigmentation
Android	forearm	hyperpigmentation	#NULL!	low	low	2	#NULL!	benign	benign	benign	benign	benign	hyperpigmentation	hyperpigmentation	hyperpigmentation
Android	hand	hyperpigmentation	#NULL!	low	low	2	#NULL!	benign	benign	benign	benign	benign	hyperpigmentation	hyperpigmentation	hyperpigmentation
Android	other	hyperpigmentation	#NULL!	low	low	2	#NULL!	benign	benign	benign	benign	benign	hyperpigmentation	hyperpigmentation	hyperpigmentation
Android	other	hyperpigmentation	#NULL!	low	low	2	#NULL!	benign	benign	benign	benign	benign	hyperpigmentation	hyperpigmentation	hyperpigmentation
Android	face	hyperpigmentation	#NULL!	low	low	3	#NULL!	benign	benign	benign	benign	benign	hyperpigmentation	hyperpigmentation	hyperpigmentation
Android	breast	hyperpigmentation	#NULL!	low	low	2	#NULL!	benign	benign	benign	benign	benign	hyperpigmentation	hyperpigmentation	hyperpigmentation
Android	hand	hyperpigmentation	#NULL!	low	low	3	#NULL!	benign	benign	benign	benign	benign	hyperpigmentation	hyperpigmentation	hyperpigmentation
Android	hand	hyperpigmentation	#NULL!	low	low	1	#NULL!	benign	benign	benign	benign	benign	hyperpigmentation	hyperpigmentation	hyperpigmentation
Android	upper arm	hyperpigmentation	#NULL!	low	low	2	#NULL!	benign	benign	benign	benign	benign	hyperpigmentation	hyperpigmentation	hyperpigmentation
Android	belly	micro nevi	#NULL!	low	low	2	#NULL!	benign	benign	benign	benign	benign	micro nevi	hyperpigmentation	micro nevi
Android	upper back	hyperpigmentation	#NULL!	low	low	3	#NULL!	benign	benign	benign	benign	benign	micro nevi	hyperpigmentation	hyperpigmentation
iOS	upper arm	nevus	#NULL!	low	low	2	#NULL!	benign	benign	benign	benign	benign	nevus	hyperpigmentation	nevus
iOS	hand	hyperpigmentation	#NULL!	low	low	2	#NULL!	skin	benign	skin	benign	benign	skin	hyperpigmentation	hyperpigmentation
Android	lower leg	hypopigmentation	#NULL!	low	low	2	#NULL!	benign	benign		benign	benign		hypopigmentation	hypopigmentation
Android	hand	hypopigmentation	#NULL!	low	medium	2	#NULL!	benign	benign	benign	benign	benign	hyperpigmentation	hypopigmentation	hypopigmentation
Android	upper back	hypopigmentation	#NULL!	low	low	2	#NULL!	benign	benign	benign	benign	benign	hyperpigmentation	hypopigmentation	hypopigmentation
Android	upper back	hypopigmentation	#NULL!	low	low	2	#NULL!	benign	benign	benign	benign	benign	hypopigmentation	hypopigmentation	hypopigmentation
Android	foot	hypopigmentation	#NULL!	low	low	1	#NULL!	non neoplastic	benign	non neoplastic	benign	benign	scar	hypopigmentation	hypopigmentation
Android	upper arm	micro nevi	#NULL!	low	low	2	#NULL!	benign	benign		benign	benign		micro nevi	micro nevi
Android	upper arm	micro nevi	#NULL!	low	low	1	#NULL!	benign	benign		benign	benign		micro nevi	micro nevi
Android	lower back	micro nevi	#NULL!	low	low	1	#NULL!	benign	benign		benign	benign		micro nevi	micro nevi
Android	upper back	micro nevi	#NULL!	low	low	2	#NULL!	benign	benign		benign	benign		micro nevi	micro nevi
Android	lower back	micro nevi	#NULL!	low	low	2	#NULL!	benign	benign	benign	benign	benign	hypopigmentation	micro nevi	micro nevi
iOS	upper back	micro nevi	#NULL!	low	low	1	#NULL!	benign	benign	benign	benign	benign	micro nevi	micro nevi	micro nevi
iOS	breast	micro nevi	#NULL!	low	low	1	#NULL!	benign	benign	benign	benign	benign	micro nevi	micro nevi	micro nevi
iOS	lower leg	micro nevi	#NULL!	low	low	1	#NULL!	benign	benign	benign	benign	benign	micro nevi	micro nevi	micro nevi
Android	upper arm	micro nevi	#NULL!	low	low	2	#NULL!	benign	benign	benign	benign	benign	micro nevi	micro nevi	micro nevi
Android	other	micro nevi	#NULL!	low	low	2	#NULL!	benign	benign	benign	benign	benign	micro nevi	micro nevi	micro nevi
Android	other	micro nevi	#NULL!	low	low	1	#NULL!	benign	benign	benign	benign	benign	micro nevi	micro nevi	micro nevi
Android	upper back	micro nevi	#NULL!	low	medium	2	#NULL!	benign	benign	benign	benign	benign	micro nevi	micro nevi	micro nevi
Android	forearm	micro nevi	#NULL!	low	low	2	#NULL!	benign	benign	benign	benign	benign	micro nevi	micro nevi	micro nevi
Android	upper back	micro nevi	#NULL!	low	low	2	#NULL!	benign	benign	benign	benign	benign	micro nevi	micro nevi	micro nevi
Android	thigh	micro nevi	#NULL!	low	low	2	#NULL!	benign	benign	benign	benign	benign	micro nevi	micro nevi	micro nevi
Android	upper back	micro nevi	#NULL!	low	low	2	#NULL!	benign	benign	benign	benign	benign	micro nevi	micro nevi	micro nevi
Android	upper back	micro nevi	#NULL!	low	low	2	#NULL!	benign	benign	benign	benign	benign	micro nevi	micro nevi	micro nevi
Android	thigh	micro nevi	#NULL!	low	low	1	#NULL!	benign	benign	benign	benign	benign	micro nevi	micro nevi	micro nevi
Android	upper back	micro nevi	#NULL!	low	low	1	#NULL!	benign	benign	benign	benign	benign	micro nevi	micro nevi	micro nevi
Android	breast	micro nevi	#NULL!	low	low	2	#NULL!	benign	benign	benign	benign	benign	micro nevi	micro nevi	micro nevi
Android	belly	micro nevi	#NULL!	low	low	3	#NULL!	benign	benign	benign	benign	benign	micro nevi	micro nevi	micro nevi
Android	foot	micro nevi	#NULL!	low	medium	3	#NULL!	benign	benign	benign	benign	benign	micro nevi	micro nevi	micro nevi
Android	thigh	micro nevi	#NULL!	low	low	3	#NULL!	benign	benign	benign	benign	benign	micro nevi	micro nevi	micro nevi
Android	thigh	micro nevi	#NULL!	low	low	1	#NULL!	benign	benign	benign	benign	benign	micro nevi	micro nevi	micro nevi
Android	upper arm	micro nevi	#NULL!	low	low	3	#NULL!	benign	benign	benign	benign	benign	micro nevi	micro nevi	micro nevi
Android	lower back	micro nevi	#NULL!	low	low	3	#NULL!	benign	benign	benign	benign	benign	micro nevi	micro nevi	micro nevi
Android	upper back	micro nevi	#NULL!	low	low	2	#NULL!	benign	benign	benign	benign	benign	micro nevi	micro nevi	micro nevi
Android	lower leg	micro nevi	#NULL!	low	low	3	#NULL!	benign	benign	benign	benign	benign	micro nevi	micro nevi	micro nevi
Android	thigh	micro nevi	#NULL!	low	low	2	#NULL!	benign	benign	benign	benign	benign	micro nevi	micro nevi	micro nevi
Android	lower leg	micro nevi	#NULL!	low	low	3	#NULL!	benign	benign	benign	benign	benign	micro nevi	micro nevi	micro nevi
iOS	other	micro nevi	#NULL!	low	low	2	#NULL!	benign	benign	benign	benign	benign	nevus	micro nevi	micro nevi
Android	breast	micro nevi	#NULL!	low	low	3	#NULL!	benign	benign	benign	benign	benign	sebor. kertosis	micro nevi	micro nevi
Android	upper arm	nevus	#NULL!	low	low	2	#NULL!	benign	benign		benign	benign		nevus	nevus
Android	foot	nevus	#NULL!	low	low	1	#NULL!	benign	benign		benign	benign		nevus	nevus
Android	foot	nevus	#NULL!	low	low	1	#NULL!	benign	benign		benign	benign		nevus	nevus
Android	other	dermal nevus	#NULL!	low	low	2	#NULL!	benign	benign	benign	benign	benign	dermal nevus	nevus	dermal nevus
Android	lower back	hyperpigmentation	#NULL!	low	low	2	#NULL!	benign	benign	benign	benign	benign	hyperpigmentation	nevus	hyperpigmentation
Android	other	micro nevi	#NULL!	low	low	2	#NULL!	benign	benign	benign	benign	benign	hyperpigmentation	nevus	micro nevi
Android	upper arm	nevus	#NULL!	low	low	1	#NULL!	benign	benign	benign	benign	benign	hyperpigmentation	nevus	nevus
Android	hand	nevus	#NULL!	low	low	2	#NULL!	benign	benign	benign	benign	benign	hyperpigmentation	nevus	nevus
iOS	upper back	nevus	#NULL!	low	low	2	#NULL!	benign	benign	benign	benign	benign	nevus	nevus	nevus
iOS	upper back	nevus	#NULL!	low	low	2	#NULL!	benign	benign	benign	benign	benign	nevus	nevus	nevus
iOS	lower leg	nevus	#NULL!	low	low	2	#NULL!	benign	benign	benign	benign	benign	nevus	nevus	nevus
iOS	lower leg	nevus	#NULL!	low	low	2	#NULL!	benign	benign	benign	benign	benign	nevus	nevus	nevus
iOS	upper arm	nevus	#NULL!	low	low	2	#NULL!	benign	benign	benign	benign	benign	nevus	nevus	nevus
Android	belly	nevus	#NULL!	low	low	2	#NULL!	benign	benign	benign	benign	benign	nevus	nevus	nevus
Android	upper back	nevus	#NULL!	low	low	1	#NULL!	benign	benign	benign	benign	benign	nevus	nevus	nevus
Android	belly	nevus	#NULL!	low	low	1	#NULL!	benign	benign	benign	benign	benign	nevus	nevus	nevus
Android	belly	nevus	#NULL!	low	low	2	#NULL!	benign	benign	benign	benign	benign	nevus	nevus	nevus
Android	breast	nevus	#NULL!	low	low	3	#NULL!	benign	benign	benign	benign	benign	nevus	nevus	nevus
Android	foot	nevus	#NULL!	low	low	2	#NULL!	benign	benign	benign	benign	benign	nevus	nevus	nevus
Android	lower leg	nevus	#NULL!	low	low	1	#NULL!	benign	benign	benign	benign	benign	nevus	nevus	nevus
iOS	lower back	nevus	#NULL!	low	low	2	#NULL!	benign	benign	benign	benign	benign	nevus	nevus	nevus
Android	upper back	nevus	#NULL!	low	low	1	#NULL!	benign	benign	benign	benign	benign	nevus	nevus	nevus
iOS	belly	nevus	#NULL!	low	medium	2	#NULL!	benign	benign	benign	benign	benign	nevus	nevus	nevus
Android	thigh	nevus	#NULL!	low	low	3	#NULL!	benign	benign	benign	benign	benign	nevus	nevus	nevus
Android	foot	nevus	#NULL!	low	high	2	#NULL!	benign	benign	benign	benign	benign	nevus	nevus	nevus
Android	upper back	dermal nevus	#NULL!	low	low	3	#NULL!	benign	benign	benign	non neoplastic	benign	sebor. kertosis	red macula	dermal nevus
Android	face	hemangioma	#NULL!	low	medium	2	#NULL!	precancerous	benign	precancerous	non neoplastic	benign	actinic keratosis	red papule	hemangioma
Android	breast	sebor. kertosis	#NULL!	low	low	2	#NULL!	benign	benign		benign	benign		sebor. kertosis	sebor. kertosis
Android	breast	sebor. kertosis	#NULL!	low	low	2	#NULL!	benign	benign		benign	benign		sebor. kertosis	sebor. kertosis
Android	breast	sebor. kertosis	#NULL!	low	low	2	#NULL!	benign	benign		benign	benign		sebor. kertosis	sebor. kertosis
Android	other	sebor. kertosis	#NULL!	low	low	2	#NULL!	benign	benign		benign	benign		sebor. kertosis	sebor. kertosis
iOS	breast	sebor. kertosis	#NULL!	low		3	#NULL!	benign	benign		benign	benign		sebor. kertosis	sebor. kertosis
iOS	hand	sebor. kertosis	#NULL!	low		3	#NULL!	benign	benign		benign	benign		sebor. kertosis	sebor. kertosis
Android	breast	sebor. kertosis	#NULL!	low	low	2	#NULL!	benign	benign		benign	benign		sebor. kertosis	sebor. kertosis
Android	upper back	sebor. kertosis	#NULL!	low	low	3	#NULL!	benign	benign	benign	benign	benign	fibroma	sebor. kertosis	sebor. kertosis
iOS	belly	nevus	#NULL!	low	low	2	#NULL!	benign	benign	benign	benign	benign	nevus	sebor. kertosis	nevus
Android	foot	nevus	#NULL!	low	low	1	#NULL!	benign	benign	benign	benign	benign	nevus	sebor. kertosis	nevus
iOS	upper back	sebor. kertosis	#NULL!	low	low	2	#NULL!	benign	benign	benign	benign	benign	nevus	sebor. kertosis	sebor. kertosis
iOS	upper back	sebor. kertosis	#NULL!	low	low	2	#NULL!	benign	benign	benign	benign	benign	sebor. kertosis	sebor. kertosis	sebor. kertosis
iOS	breast	sebor. kertosis	#NULL!	low	low	2	#NULL!	benign	benign	benign	benign	benign	sebor. kertosis	sebor. kertosis	sebor. kertosis
iOS	other	sebor. kertosis	#NULL!	low	low	2	#NULL!	benign	benign	benign	benign	benign	sebor. kertosis	sebor. kertosis	sebor. kertosis
iOS	forearm	sebor. kertosis	#NULL!	low	low	2	#NULL!	benign	benign	benign	benign	benign	sebor. kertosis	sebor. kertosis	sebor. kertosis
iOS	other	sebor. kertosis	#NULL!	low	low	2	#NULL!	benign	benign	benign	benign	benign	sebor. kertosis	sebor. kertosis	sebor. kertosis
iOS	upper arm	sebor. kertosis	#NULL!	low	medium	2	#NULL!	benign	benign	benign	benign	benign	sebor. kertosis	sebor. kertosis	sebor. kertosis
Android	neck	sebor. kertosis	#NULL!	low	low	3	#NULL!	benign	benign	benign	benign	benign	sebor. kertosis	sebor. kertosis	sebor. kertosis
Android	face	sebor. kertosis	#NULL!	low	low	3	#NULL!	benign	benign	benign	benign	benign	sebor. kertosis	sebor. kertosis	sebor. kertosis
Android	other	sebor. kertosis	#NULL!	low	medium	3	#NULL!	benign	benign	benign	benign	benign	sebor. kertosis	sebor. kertosis	sebor. kertosis
Android	neck	sebor. kertosis	#NULL!	low	low	2	#NULL!	benign	benign	benign	benign	benign	sebor. kertosis	sebor. kertosis	sebor. kertosis
Android	face	sebor. kertosis	#NULL!	low	low	2	#NULL!	benign	benign	benign	benign	benign	sebor. kertosis	sebor. kertosis	sebor. kertosis
Android	upper back	sebor. kertosis	#NULL!	low	low	2	#NULL!	benign	benign	benign	benign	benign	sebor. kertosis	sebor. kertosis	sebor. kertosis
Android	hand	sebor. kertosis	#NULL!	low	low	2	#NULL!	benign	benign	benign	benign	benign	sebor. kertosis	sebor. kertosis	sebor. kertosis
Android	hand	sebor. kertosis	#NULL!	low	low	2	#NULL!	benign	benign	benign	benign	benign	sebor. kertosis	sebor. kertosis	sebor. kertosis
Android	upper back	sebor. kertosis	#NULL!	low	low	2	#NULL!	benign	benign	benign	benign	benign	sebor. kertosis	sebor. kertosis	sebor. kertosis
Android	lower leg	sebor. kertosis	#NULL!	low	low	2	#NULL!	benign	benign	benign	benign	benign	sebor. kertosis	sebor. kertosis	sebor. kertosis
Android	lower back	sebor. kertosis	#NULL!	low	low	2	#NULL!	benign	benign	benign	benign	benign	sebor. kertosis	sebor. kertosis	sebor. kertosis
Android	neck	sebor. kertosis	#NULL!	low	low	4	#NULL!	benign	benign	benign	benign	benign	sebor. kertosis	sebor. kertosis	sebor. kertosis
Android	neck	sebor. kertosis	#NULL!	low	low	4	#NULL!	benign	benign	benign	benign	benign	sebor. kertosis	sebor. kertosis	sebor. kertosis
Android	hand	sebor. kertosis	#NULL!	low	medium	3	#NULL!	benign	benign	benign	benign	benign	sebor. kertosis	sebor. kertosis	sebor. kertosis
Android	upper back	sebor. kertosis	#NULL!	low	low	2	#NULL!	benign	benign	benign	benign	benign	sebor. kertosis	sebor. kertosis	sebor. kertosis
Android	upper back	sebor. kertosis	#NULL!	low	low	2	#NULL!	benign	benign	benign	benign	benign	sebor. kertosis	sebor. kertosis	sebor. kertosis
Android	upper back	sebor. kertosis	#NULL!	low	low	2	#NULL!	benign	benign	benign	benign	benign	sebor. kertosis	sebor. kertosis	sebor. kertosis
Android	upper back	sebor. kertosis	#NULL!	low	low	3	#NULL!	benign	benign	benign	benign	benign	sebor. kertosis	sebor. kertosis	sebor. kertosis
Android	breast	sebor. kertosis	#NULL!	low	low	2	#NULL!	benign	benign	benign	benign	benign	sebor. kertosis	sebor. kertosis	sebor. kertosis
Android	upper back	sebor. kertosis	#NULL!	low	low	2	#NULL!	benign	benign	benign	benign	benign	sebor. kertosis	sebor. kertosis	sebor. kertosis
Android	neck	sebor. kertosis	#NULL!	low	low	3	#NULL!	benign	benign	benign	benign	benign	sebor. kertosis	sebor. kertosis	sebor. kertosis
iOS	upper arm	sebor. kertosis	#NULL!	low	low	1	#NULL!	benign	benign	benign	benign	benign	sebor. kertosis	sebor. kertosis	sebor. kertosis
iOS	upper arm	sebor. kertosis	#NULL!	low	low	1	#NULL!	benign	benign	benign	benign	benign	sebor. kertosis	sebor. kertosis	sebor. kertosis
Android	upper back	sebor. kertosis	#NULL!	low	low	2	#NULL!	benign	benign	benign	benign	benign	sebor. kertosis	sebor. kertosis	sebor. kertosis
Android	other	sebor. kertosis	#NULL!	low	low	2	#NULL!	benign	benign	benign	benign	benign	sebor. kertosis	sebor. kertosis	sebor. kertosis
Android	upper arm	sebor. kertosis	#NULL!	low	medium	2	#NULL!	benign	benign	benign	benign	benign	sebor. kertosis	sebor. kertosis	sebor. kertosis
Android	upper back	sebor. kertosis	#NULL!	low	low	2	#NULL!	benign	benign	benign	benign	benign	sebor. kertosis	sebor. kertosis	sebor. kertosis
Android	upper back	sebor. kertosis	#NULL!	low	low	3	#NULL!	benign	benign	benign	benign	benign	sebor. kertosis	sebor. kertosis	sebor. kertosis
Android	face	sebor. kertosis	#NULL!	low	medium	2	#NULL!	precancerous	benign	precancerous	benign	benign	actinic keratosis	sebor. kertosis	sebor. kertosis
Android	other	sebor. kertosis	#NULL!	low	high	2	#NULL!	malignant	benign	malignant	benign	benign	MM	sebor. kertosis	sebor. kertosis
Android	breast	sebor. kertosis	#NULL!	low	low	2	#NULL!	non neoplastic	benign	non neoplastic	benign	benign	comedo	sebor. kertosis	sebor. kertosis
Android	other	skin injury	#NULL!	low	low	1	#NULL!	benign	non neoplastic	non neoplastic		non neoplastic	skin injury		skin injury
Android	other	hematoma	#NULL!	low	low	2	#NULL!	non neoplastic	non neoplastic	non neoplastic		non neoplastic	hematoma		hematoma
Android	hand	hematoma	#NULL!	low	low	3	#NULL!	non neoplastic	non neoplastic	non neoplastic		non neoplastic	hematoma		hematoma
Android	hand	hematoma	#NULL!	low	low	3	#NULL!	non neoplastic	non neoplastic	non neoplastic		non neoplastic	hematoma		hematoma
Android	hand	hematoma	#NULL!	low	low	3	#NULL!	non neoplastic	non neoplastic	non neoplastic		non neoplastic	hematoma		hematoma
Android	upper arm	hematoma	#NULL!	low	low	2	#NULL!	non neoplastic	non neoplastic	non neoplastic		non neoplastic	hematoma		hematoma
Android	upper back	red papule	#NULL!	low	low	2	#NULL!	non neoplastic	non neoplastic	non neoplastic		non neoplastic	red papule		red papule
Android	upper arm	skin injury	#NULL!	low	low	2	#NULL!	non neoplastic	non neoplastic	non neoplastic		non neoplastic	skin injury		skin injury
Android	face	varicosis	#NULL!	low	low	2	#NULL!	non neoplastic	non neoplastic	non neoplastic		non neoplastic	varicosis		varicosis
Android	upper back	comedo	#NULL!	low	low	1	#NULL!	benign	non neoplastic	benign	non neoplastic	non neoplastic	sebor. kertosis	comedo	comedo
Android	upper back	comedo	#NULL!	low	low	1	#NULL!	non neoplastic	non neoplastic	non neoplastic	non neoplastic	non neoplastic	comedo	comedo	comedo
iOS	hand	red papule	#NULL!	low	low	2	#NULL!	non neoplastic	non neoplastic	non neoplastic	non neoplastic	non neoplastic	red papule	eczema	red papule
iOS	upper arm	hematoma	#NULL!	low		3	#NULL!	non neoplastic	non neoplastic		non neoplastic	non neoplastic		hematoma	hematoma
iOS	hand	hematoma	#NULL!	low	low	2	#NULL!	non neoplastic	non neoplastic	non neoplastic	non neoplastic	non neoplastic	hematoma	hematoma	hematoma
Android	forearm	hematoma	#NULL!	low	low	2	#NULL!	non neoplastic	non neoplastic	non neoplastic	non neoplastic	non neoplastic	hematoma	hematoma	hematoma
Android	hand	hematoma	#NULL!	low	low	3	#NULL!	non neoplastic	non neoplastic	non neoplastic	non neoplastic	non neoplastic	hematoma	hematoma	hematoma
Android	hand	hematoma	#NULL!	low	low	3	#NULL!	non neoplastic	non neoplastic	non neoplastic	non neoplastic	non neoplastic	hematoma	hematoma	hematoma
Android	other	hematoma	#NULL!	low	low	1	#NULL!	non neoplastic	non neoplastic	non neoplastic	non neoplastic	non neoplastic	hematoma	hematoma	hematoma
Android	belly	hematoma	#NULL!	low	low	2	#NULL!	non neoplastic	non neoplastic	non neoplastic	non neoplastic	non neoplastic	hematoma	hematoma	hematoma
Android	upper arm	hematoma	#NULL!	low	low	2	#NULL!	non neoplastic	non neoplastic	non neoplastic	non neoplastic	non neoplastic	hematoma	hematoma	hematoma
Android	forearm	hematoma	#NULL!	low	low	2	#NULL!	non neoplastic	non neoplastic	non neoplastic	non neoplastic	non neoplastic	hematoma	hematoma	hematoma
Android	thigh	varicosis	#NULL!	low	low	2	#NULL!	non neoplastic	non neoplastic	non neoplastic	benign	non neoplastic	varicosis	hyperpigmentation	varicosis
iOS	lower leg	keloid	#NULL!	low		3	#NULL!	non neoplastic	non neoplastic		non neoplastic	non neoplastic		keloid	keloid
Android	neck	red macula	#NULL!	low	low	1	#NULL!	benign	non neoplastic		non neoplastic	non neoplastic		red macula	red macula
Android	upper back	red macula	#NULL!	low	low	2	#NULL!	non neoplastic	non neoplastic	non neoplastic	non neoplastic	non neoplastic	red macula	red macula	red macula
Android	breast	red macula	#NULL!	low	low	1	#NULL!	non neoplastic	non neoplastic	non neoplastic	non neoplastic	non neoplastic	red macula	red macula	red macula
Android	thigh	red macula	#NULL!	low	low	2	#NULL!	non neoplastic	non neoplastic	non neoplastic	non neoplastic	non neoplastic	red macula	red macula	red macula
Android	hand	red papule	#NULL!	low	low	2	#NULL!	benign	non neoplastic	benign	non neoplastic	non neoplastic	hemangioma	red papule	red papule
Android	lower back	red papule	#NULL!	low	high	2	#NULL!	malignant	non neoplastic	malignant	non neoplastic	non neoplastic	bowens disease	red papule	red papule
iOS	upper back	red papule	#NULL!	low		3	#NULL!	non neoplastic	non neoplastic		non neoplastic	non neoplastic		red papule	red papule
Android	upper arm	red papule	#NULL!	low	low	1	#NULL!	non neoplastic	non neoplastic		non neoplastic	non neoplastic		red papule	red papule
Android	head	red papule	#NULL!	low	low	1	#NULL!	non neoplastic	non neoplastic		non neoplastic	non neoplastic		red papule	red papule
iOS	upper back	red papule	#NULL!	low	high	2	#NULL!	non neoplastic	non neoplastic	non neoplastic	non neoplastic	non neoplastic	red papule	red papule	red papule
Android	upper arm	red papule	#NULL!	low	low	2	#NULL!	non neoplastic	non neoplastic	non neoplastic	non neoplastic	non neoplastic	red papule	red papule	red papule
Android	lower back	red papule	#NULL!	low	low	2	#NULL!	non neoplastic	non neoplastic	non neoplastic	non neoplastic	non neoplastic	red papule	red papule	red papule
Android	upper back	red papule	#NULL!	low	low	2	#NULL!	non neoplastic	non neoplastic	non neoplastic	non neoplastic	non neoplastic	red papule	red papule	red papule
Android	upper arm	red papule	#NULL!	low	low	1	#NULL!	non neoplastic	non neoplastic	non neoplastic	non neoplastic	non neoplastic	red papule	red papule	red papule
Android	upper back	red papule	#NULL!	low	low	1	#NULL!	non neoplastic	non neoplastic	non neoplastic	non neoplastic	non neoplastic	red papule	red papule	red papule
Android	foot	red papule	#NULL!	low	low	2	#NULL!	non neoplastic	non neoplastic	non neoplastic	non neoplastic	non neoplastic	red papule	red papule	red papule
Android	upper back	red papule	#NULL!	low	low	2	#NULL!	non neoplastic	non neoplastic	non neoplastic	non neoplastic	non neoplastic	red papule	red papule	red papule
iOS	hand	skin injury	#NULL!	low	low	2	#NULL!	non neoplastic	non neoplastic	non neoplastic	non neoplastic	non neoplastic	skin injury	red papule	skin injury
Android	upper arm	scar	#NULL!	low	low	1	#NULL!	skin	non neoplastic	skin	non neoplastic	non neoplastic	skin	scar	scar
Android	upper back	scar	#NULL!	low	low	3	#NULL!	non neoplastic	non neoplastic		non neoplastic	non neoplastic		scar	scar
Android	upper back	scar	#NULL!	low	low	3	#NULL!	non neoplastic	non neoplastic		non neoplastic	non neoplastic		scar	scar
Android	upper back	scar	#NULL!	low	low	2	#NULL!	non neoplastic	non neoplastic		non neoplastic	non neoplastic		scar	scar
Android	forearm	scar	#NULL!	low	low	2	#NULL!	non neoplastic	non neoplastic	non neoplastic	non neoplastic	non neoplastic	scar	scar	scar
Android	belly	scar	#NULL!	low	low	1	#NULL!	non neoplastic	non neoplastic	non neoplastic	non neoplastic	non neoplastic	scar	scar	scar
Android	hand	skin injury	#NULL!	low	low	1	#NULL!	benign	non neoplastic		non neoplastic	non neoplastic		skin injury	skin injury
Android	hand	skin injury	#NULL!	low	medium	3	#NULL!	precancerous	non neoplastic	precancerous	non neoplastic	non neoplastic	actinic keratosis	skin injury	skin injury
Android	hand	skin injury	#NULL!	low	low	1	#NULL!	skin	non neoplastic	skin	non neoplastic	non neoplastic	skin	skin injury	skin injury
Android	foot	skin injury	#NULL!	low	low	2	#NULL!	non neoplastic	non neoplastic		non neoplastic	non neoplastic		skin injury	skin injury
Android	thigh	skin injury	#NULL!	low	low	2	#NULL!	non neoplastic	non neoplastic		non neoplastic	non neoplastic		skin injury	skin injury
Android	hand	skin injury	#NULL!	low	low	3	#NULL!	non neoplastic	non neoplastic		non neoplastic	non neoplastic		skin injury	skin injury
Android	thigh	skin injury	#NULL!	low	low	2	#NULL!	non neoplastic	non neoplastic	non neoplastic	non neoplastic	non neoplastic	red papule	skin injury	skin injury
Android	breast	skin injury	#NULL!	low	low	4	#NULL!	non neoplastic	non neoplastic	non neoplastic	non neoplastic	non neoplastic	skin injury	skin injury	skin injury
Android	foot	skin injury	#NULL!	low	low	2	#NULL!	non neoplastic	non neoplastic	non neoplastic	non neoplastic	non neoplastic	skin injury	skin injury	skin injury
iOS	breast	varicosis	#NULL!	low		3	#NULL!	non neoplastic	non neoplastic		non neoplastic	non neoplastic		varicosis	varicosis
Android	face	varicosis	#NULL!	low	low	2	#NULL!	non neoplastic	non neoplastic	non neoplastic	non neoplastic	non neoplastic	varicosis	varicosis	varicosis
Android	foot	varicosis	#NULL!	low	low	2	#NULL!	non neoplastic	non neoplastic	non neoplastic	non neoplastic	non neoplastic	varicosis	varicosis	varicosis
Android	lower leg	varicosis	#NULL!	low	low	2	#NULL!	non neoplastic	non neoplastic	non neoplastic	non neoplastic	non neoplastic	varicosis	varicosis	varicosis
Android	foot	varicosis	#NULL!	low	low	2	#NULL!	non neoplastic	non neoplastic	non neoplastic	non neoplastic	non neoplastic	varicosis	varicosis	varicosis
Android	upper arm	tattoo	#NULL!	low	low	3	#NULL!	non neoplastic	other	other		other	tattoo		tattoo
Android	hand	jewellery	#NULL!	low	low	2	#NULL!	non neoplastic	other	other	other	other	jewellery	jewellery	jewellery
Android	hand	jewellery	#NULL!	low	low	2	#NULL!	non neoplastic	other	other	other	other	jewellery	jewellery	jewellery
Android	hand	jewellery	#NULL!	low	low	2	#NULL!	non neoplastic	other	other	other	other	jewellery	jewellery	jewellery
Android	hand	jewellery	#NULL!	low	low	3	#NULL!	non neoplastic	other	other	other	other	jewellery	jewellery	jewellery
Android	hand	jewellery	#NULL!	low	low	2	#NULL!	non neoplastic	other	other	other	other	jewellery	jewellery	jewellery
Android	hand	jewellery	#NULL!	low	low	2	#NULL!	non neoplastic	other	other	other	other	jewellery	jewellery	jewellery
Android	other	jewellery	#NULL!	low	low	2	#NULL!	non neoplastic	other	other	other	other	jewellery	jewellery	jewellery
Android	hand	jewellery	#NULL!	low	low	2	#NULL!	non neoplastic	other	other	other	other	jewellery	jewellery	jewellery
iOS	hand	tattoo	#NULL!	low	low	2	#NULL!	non neoplastic	other	other	other	other	tattoo	tattoo	tattoo
Android	upper back	tattoo	#NULL!	low	low	3	#NULL!	non neoplastic	other	other	other	other	tattoo	tattoo	tattoo
Android	upper arm	tattoo	#NULL!	low	low	2	#NULL!	non neoplastic	other	other	other	other	tattoo	tattoo	tattoo
Android	belly	tattoo	#NULL!	low	low	2	#NULL!	non neoplastic	other	other	other	other	tattoo	tattoo	tattoo
Android	thigh	tattoo	#NULL!	low	low	2	#NULL!	non neoplastic	other	other	other	other	tattoo	tattoo	tattoo
Android	upper back	tattoo	#NULL!	low	low	1	#NULL!	non neoplastic	other	other	other	other	tattoo	tattoo	tattoo
Android	foot	tattoo	#NULL!	low	low	1	#NULL!	non neoplastic	other	other	other	other	tattoo	tattoo	tattoo
Android	upper back	tattoo	#NULL!	low	low	3	#NULL!	non neoplastic	other	other	other	other	tattoo	tattoo	tattoo
Android	upper back	tattoo	#NULL!	low	low	2	#NULL!	non neoplastic	other	other	other	other	tattoo	tattoo	tattoo
Android	upper arm	tattoo	#NULL!	low	low	2	#NULL!	non neoplastic	other	other	other	other	tattoo	tattoo	tattoo
iOS	hand	watch	#NULL!	low		3	#NULL!	non neoplastic	other		other	other		watch	watch
Android	hand	watch	#NULL!	low	low	3	#NULL!	non neoplastic	other	other	other	other	watch	watch	watch
Android	hand	watch	#NULL!	low	low	1	#NULL!	non neoplastic	other	other	other	other	watch	watch	watch
iOS	upper arm	actinic keratosis	actinic keratosis	low	medium	2	#NULL!	precancerous	precancerous	precancerous	benign	precancerous	actinic keratosis	hyperpigmentation	actinic keratosis
Android	thigh	dysplastic nevus	dysplastic nevus	low	medium	2	#NULL!	precancerous	precancerous	precancerous	benign	precancerous	dysplastic nevus	nevus	dysplastic nevus
Android	thigh	dysplastic nevus	dysplastic nevus	low	medium	2	#NULL!	precancerous	precancerous	precancerous	benign	precancerous	dysplastic nevus	nevus	dysplastic nevus
Android	hand	dysplastic nevus	dysplastic nevus	low	medium	3	#NULL!	skin	precancerous	skin	benign	precancerous	skin	nevus	dysplastic nevus
Android	upper back	BCC	BCC	medium	high	2	BCC	malignant	malignant	malignant	precancerous	malignant	BCC	actinic keratosis	BCC
iOS	lower leg	SCC	SCC	medium	medium	2	SCC	precancerous	malignant	precancerous	precancerous	malignant	actinic keratosis	actinic keratosis	SCC
Android	upper back	nevus	#NULL!	medium	low	2	#NULL!	benign	benign	benign		benign	nevus		nevus
Android	upper back	nevus	#NULL!	medium	low	2	#NULL!	benign	benign	benign		benign	nevus		nevus
Android	upper back	nevus	#NULL!	medium	medium	2	#NULL!	benign	benign	benign		benign	nevus		nevus
Android	upper back	hemangioma	#NULL!	medium	low	2	#NULL!	non neoplastic	benign	non neoplastic	precancerous	benign	red papule	actinic keratosis	hemangioma
Android	upper back	sebor. kertosis	#NULL!	medium	medium	2	#NULL!	benign	benign	benign	precancerous	benign	hemangioma	dysplastic nevus	sebor. kertosis
Android	upper back	nevus	#NULL!	medium	medium	3	#NULL!	benign	benign	benign	precancerous	benign	nevus	dysplastic nevus	nevus
Android	upper back	nevus	#NULL!	medium	medium	2	#NULL!	precancerous	benign	precancerous	precancerous	benign	dysplastic nevus	dysplastic nevus	nevus
Android	upper back	nevus	#NULL!	medium	medium	2	#NULL!	precancerous	benign	precancerous	precancerous	benign	dysplastic nevus	dysplastic nevus	nevus
Android	thigh	nevus	#NULL!	medium	medium	2	#NULL!	precancerous	benign	precancerous	precancerous	benign	dysplastic nevus	dysplastic nevus	nevus
Android	gluteal region	nevus	#NULL!	medium	medium	1	#NULL!	precancerous	benign	precancerous	precancerous	benign	dysplastic nevus	dysplastic nevus	nevus
Android	lower leg	micro nevi	#NULL!	medium	high	2	#NULL!	malignant	benign	malignant	benign	benign	MM	nevus	micro nevi
Android	other	sebor. kertosis	#NULL!	medium	high	3	#NULL!	precancerous	benign	precancerous	benign	benign	dysplastic nevus	sebor. kertosis	sebor. kertosis
Android	breast	SCC	SCC	medium	medium	2	#NULL!	precancerous	malignant		precancerous	malignant		actinic keratosis	SCC
Android	head	SCC	SCC	medium	medium	2	#NULL!	precancerous	malignant	precancerous	precancerous	malignant	actinic keratosis	actinic keratosis	SCC
Android	head	SCC	SCC	medium	medium	2	#NULL!	precancerous	malignant	precancerous	precancerous	malignant	actinic keratosis	actinic keratosis	SCC
Android	face	actinic keratosis	actinic keratosis	medium	high	2	#NULL!	precancerous	precancerous	precancerous		precancerous	actinic keratosis		actinic keratosis
Android	breast	actinic keratosis	actinic keratosis	medium	medium	3	#NULL!	precancerous	precancerous	precancerous		precancerous	actinic keratosis		actinic keratosis
Android	breast	actinic keratosis	actinic keratosis	medium	medium	3	#NULL!	precancerous	precancerous	precancerous		precancerous	actinic keratosis		actinic keratosis
Android	hand	actinic keratosis	actinic keratosis	medium	medium	3	#NULL!	precancerous	precancerous	precancerous		precancerous	actinic keratosis		actinic keratosis
Android	hand	actinic keratosis	actinic keratosis	medium	medium	2	#NULL!	precancerous	precancerous	precancerous		precancerous	actinic keratosis		actinic keratosis
Android	upper back	dysplastic nevus	dysplastic nevus	medium	medium	3	#NULL!	precancerous	precancerous	precancerous		precancerous	dysplastic nevus		dysplastic nevus
Android	upper back	dysplastic nevus	dysplastic nevus	medium	medium	2	#NULL!	precancerous	precancerous	precancerous		precancerous	dysplastic nevus		dysplastic nevus
Android	upper back	dysplastic nevus	dysplastic nevus	medium	medium	2	#NULL!	precancerous	precancerous	precancerous		precancerous	dysplastic nevus		dysplastic nevus
Android	upper back	dysplastic nevus	dysplastic nevus	medium	medium	2	#NULL!	precancerous	precancerous	precancerous		precancerous	dysplastic nevus		dysplastic nevus
Android	head	actinic keratosis	actinic keratosis	medium	medium	2	#NULL!	precancerous	precancerous	benign		precancerous	hypopigmentation		actinic keratosis
iOS	hand	actinic keratosis	actinic keratosis	medium	medium	2	#NULL!	precancerous	precancerous	precancerous	precancerous	precancerous	actinic keratosis	actinic keratosis	actinic keratosis
Android	hand	actinic keratosis	actinic keratosis	medium	medium	3	#NULL!	precancerous	precancerous	precancerous	precancerous	precancerous	actinic keratosis	actinic keratosis	actinic keratosis
Android	hand	actinic keratosis	actinic keratosis	medium	medium	3	#NULL!	precancerous	precancerous	precancerous	precancerous	precancerous	actinic keratosis	actinic keratosis	actinic keratosis
Android	hand	actinic keratosis	actinic keratosis	medium	medium	2	#NULL!	precancerous	precancerous	precancerous	precancerous	precancerous	actinic keratosis	actinic keratosis	actinic keratosis
Android	hand	actinic keratosis	actinic keratosis	medium	medium	2	#NULL!	precancerous	precancerous	precancerous	precancerous	precancerous	actinic keratosis	actinic keratosis	actinic keratosis
Android	other	actinic keratosis	actinic keratosis	medium	medium	1	#NULL!	precancerous	precancerous	precancerous	precancerous	precancerous	actinic keratosis	actinic keratosis	actinic keratosis
Android	hand	actinic keratosis	actinic keratosis	medium	medium	2	#NULL!	precancerous	precancerous	precancerous	precancerous	precancerous	actinic keratosis	actinic keratosis	actinic keratosis
Android	other	actinic keratosis	actinic keratosis	medium	medium	2	#NULL!	precancerous	precancerous	precancerous	precancerous	precancerous	actinic keratosis	actinic keratosis	actinic keratosis
Android	hand	actinic keratosis	actinic keratosis	medium	medium	2	#NULL!	precancerous	precancerous	precancerous	precancerous	precancerous	actinic keratosis	actinic keratosis	actinic keratosis
Android	other	actinic keratosis	actinic keratosis	medium	medium	2	#NULL!	precancerous	precancerous	precancerous	precancerous	precancerous	actinic keratosis	actinic keratosis	actinic keratosis
Android	hand	actinic keratosis	actinic keratosis	medium	medium	2	#NULL!	precancerous	precancerous	precancerous	precancerous	precancerous	actinic keratosis	actinic keratosis	actinic keratosis
Android	hand	actinic keratosis	actinic keratosis	medium	medium	4	#NULL!	precancerous	precancerous	precancerous	precancerous	precancerous	actinic keratosis	actinic keratosis	actinic keratosis
Android	hand	actinic keratosis	actinic keratosis	medium	medium	2	#NULL!	precancerous	precancerous	precancerous	precancerous	precancerous	actinic keratosis	actinic keratosis	actinic keratosis
Android	face	actinic keratosis	actinic keratosis	medium	medium	2	#NULL!	precancerous	precancerous	precancerous	precancerous	precancerous	actinic keratosis	actinic keratosis	actinic keratosis
Android	head	actinic keratosis	actinic keratosis	medium	medium	2	#NULL!	precancerous	precancerous	precancerous	precancerous	precancerous	actinic keratosis	actinic keratosis	actinic keratosis
Android	foot	actinic keratosis	actinic keratosis	medium	medium	2	#NULL!	precancerous	precancerous	precancerous	precancerous	precancerous	actinic keratosis	actinic keratosis	actinic keratosis
Android	head	actinic keratosis	actinic keratosis	medium	medium	2	#NULL!	precancerous	precancerous	precancerous	precancerous	precancerous	actinic keratosis	actinic keratosis	actinic keratosis
Android	face	actinic keratosis	actinic keratosis	medium	medium	2	#NULL!	precancerous	precancerous	precancerous	precancerous	precancerous	actinic keratosis	actinic keratosis	actinic keratosis
Android	hand	actinic keratosis	actinic keratosis	medium	medium	2	#NULL!	precancerous	precancerous	precancerous	precancerous	precancerous	actinic keratosis	actinic keratosis	actinic keratosis
Android	hand	actinic keratosis	actinic keratosis	medium	medium	2	#NULL!	precancerous	precancerous	precancerous	precancerous	precancerous	actinic keratosis	actinic keratosis	actinic keratosis
Android	hand	actinic keratosis	actinic keratosis	medium	medium	2	#NULL!	precancerous	precancerous	precancerous	precancerous	precancerous	actinic keratosis	actinic keratosis	actinic keratosis
iOS	head	actinic keratosis	actinic keratosis	medium	medium	2	#NULL!	precancerous	precancerous	precancerous	precancerous	precancerous	actinic keratosis	actinic keratosis	actinic keratosis
Android	hand	actinic keratosis	actinic keratosis	medium	medium	2	#NULL!	precancerous	precancerous	precancerous	precancerous	precancerous	actinic keratosis	actinic keratosis	actinic keratosis
Android	head	actinic keratosis	actinic keratosis	medium	medium	2	#NULL!	precancerous	precancerous	precancerous	precancerous	precancerous	actinic keratosis	actinic keratosis	actinic keratosis
Android	face	actinic keratosis	actinic keratosis	medium	high	2	#NULL!	precancerous	precancerous	precancerous	precancerous	precancerous	actinic keratosis	actinic keratosis	actinic keratosis
Android	face	actinic keratosis	actinic keratosis	medium	medium	2	#NULL!	precancerous	precancerous	precancerous	precancerous	precancerous	actinic keratosis	actinic keratosis	actinic keratosis
Android	hand	actinic keratosis	actinic keratosis	medium	medium	1	#NULL!	precancerous	precancerous	precancerous	precancerous	precancerous	actinic keratosis	actinic keratosis	actinic keratosis
iOS	face	actinic keratosis	actinic keratosis	medium	medium	2	#NULL!	precancerous	precancerous	precancerous	precancerous	precancerous	actinic keratosis	actinic keratosis	actinic keratosis
Android	hand	actinic keratosis	actinic keratosis	medium	medium	2	#NULL!	precancerous	precancerous	precancerous	precancerous	precancerous	actinic keratosis	actinic keratosis	actinic keratosis
Android	hand	actinic keratosis	actinic keratosis	medium	medium	2	#NULL!	precancerous	precancerous	precancerous	precancerous	precancerous	actinic keratosis	actinic keratosis	actinic keratosis
Android	face	actinic keratosis	actinic keratosis	medium	high	2	#NULL!	precancerous	precancerous	precancerous	precancerous	precancerous	actinic keratosis	actinic keratosis	actinic keratosis
Android	hand	actinic keratosis	actinic keratosis	medium	medium	2	#NULL!	skin	precancerous	skin	precancerous	precancerous	skin	actinic keratosis	actinic keratosis
Android	hand	actinic keratosis	actinic keratosis	medium	medium	1	#NULL!	non neoplastic	precancerous	non neoplastic	precancerous	precancerous	hematoma	actinic keratosis	actinic keratosis
Android	other	dysplastic nevus	dysplastic nevus	medium	low	2	#NULL!	benign	precancerous	benign	precancerous	precancerous	dermal nevus	dysplastic nevus	dysplastic nevus
Android	upper back	dysplastic nevus	dysplastic nevus	medium	low	1	#NULL!	benign	precancerous	benign	precancerous	precancerous	dermal nevus	dysplastic nevus	dysplastic nevus
Android	belly	dysplastic nevus	dysplastic nevus	medium	low	3	#NULL!	benign	precancerous	benign	precancerous	precancerous	dermal nevus	dysplastic nevus	dysplastic nevus
Android	breast	dysplastic nevus	dysplastic nevus	medium	low	2	#NULL!	benign	precancerous	benign	precancerous	precancerous	micro nevi	dysplastic nevus	dysplastic nevus
Android	upper back	dysplastic nevus	dysplastic nevus	medium	medium	2	#NULL!	benign	precancerous	benign	precancerous	precancerous	nevus	dysplastic nevus	dysplastic nevus
Android	breast	dysplastic nevus	dysplastic nevus	medium	low	3	#NULL!	benign	precancerous	benign	precancerous	precancerous	nevus	dysplastic nevus	dysplastic nevus
Android	belly	dysplastic nevus	dysplastic nevus	medium	low	2	#NULL!	benign	precancerous	benign	precancerous	precancerous	nevus	dysplastic nevus	dysplastic nevus
Android	upper back	dysplastic nevus	dysplastic nevus	medium	medium	1	#NULL!	benign	precancerous	benign	precancerous	precancerous	sebor. kertosis	dysplastic nevus	dysplastic nevus
Android	upper back	dysplastic nevus	dysplastic nevus	medium	medium	2	#NULL!	benign	precancerous	benign	precancerous	precancerous	sebor. kertosis	dysplastic nevus	dysplastic nevus
Android	lower leg	dysplastic nevus	dysplastic nevus	medium	low	1	#NULL!	benign	precancerous	benign	precancerous	precancerous	sebor. kertosis	dysplastic nevus	dysplastic nevus
Android	belly	dysplastic nevus	dysplastic nevus	medium	medium	2	#NULL!	benign	precancerous	benign	precancerous	precancerous	sebor. kertosis	dysplastic nevus	dysplastic nevus
Android	upper back	dysplastic nevus	dysplastic nevus	medium	medium	2	#NULL!	benign	precancerous	benign	precancerous	precancerous	sebor. kertosis	dysplastic nevus	dysplastic nevus
Android	breast	dysplastic nevus	dysplastic nevus	medium	medium	1	#NULL!	precancerous	precancerous		precancerous	precancerous		dysplastic nevus	dysplastic nevus
Android	upper arm	dysplastic nevus	dysplastic nevus	medium	medium	1	#NULL!	precancerous	precancerous		precancerous	precancerous		dysplastic nevus	dysplastic nevus
Android	upper back	dysplastic nevus	dysplastic nevus	medium	medium	2	#NULL!	precancerous	precancerous		precancerous	precancerous		dysplastic nevus	dysplastic nevus
iOS	lower leg	dysplastic nevus	dysplastic nevus	medium	medium	2	#NULL!	precancerous	precancerous	precancerous	precancerous	precancerous	dysplastic nevus	dysplastic nevus	dysplastic nevus
iOS	lower leg	dysplastic nevus	dysplastic nevus	medium	medium	2	#NULL!	precancerous	precancerous	precancerous	precancerous	precancerous	dysplastic nevus	dysplastic nevus	dysplastic nevus
iOS	foot	dysplastic nevus	dysplastic nevus	medium	medium	2	#NULL!	precancerous	precancerous	precancerous	precancerous	precancerous	dysplastic nevus	dysplastic nevus	dysplastic nevus
iOS	breast	dysplastic nevus	dysplastic nevus	medium	medium	1	#NULL!	precancerous	precancerous	precancerous	precancerous	precancerous	dysplastic nevus	dysplastic nevus	dysplastic nevus
iOS	breast	dysplastic nevus	dysplastic nevus	medium	medium	1	#NULL!	precancerous	precancerous	precancerous	precancerous	precancerous	dysplastic nevus	dysplastic nevus	dysplastic nevus
iOS	upper back	dysplastic nevus	dysplastic nevus	medium	medium	1	#NULL!	precancerous	precancerous	precancerous	precancerous	precancerous	dysplastic nevus	dysplastic nevus	dysplastic nevus
iOS	other	dysplastic nevus	dysplastic nevus	medium	medium	2	#NULL!	precancerous	precancerous	precancerous	precancerous	precancerous	dysplastic nevus	dysplastic nevus	dysplastic nevus
iOS	breast	dysplastic nevus	dysplastic nevus	medium	medium	2	#NULL!	precancerous	precancerous	precancerous	precancerous	precancerous	dysplastic nevus	dysplastic nevus	dysplastic nevus
Android	lower back	dysplastic nevus	dysplastic nevus	medium	medium	3	#NULL!	precancerous	precancerous	precancerous	precancerous	precancerous	dysplastic nevus	dysplastic nevus	dysplastic nevus
Android	upper back	dysplastic nevus	dysplastic nevus	medium	medium	2	#NULL!	precancerous	precancerous	precancerous	precancerous	precancerous	dysplastic nevus	dysplastic nevus	dysplastic nevus
Android	other	dysplastic nevus	dysplastic nevus	medium	medium	2	#NULL!	precancerous	precancerous	precancerous	precancerous	precancerous	dysplastic nevus	dysplastic nevus	dysplastic nevus
Android	upper back	dysplastic nevus	dysplastic nevus	medium	medium	2	#NULL!	precancerous	precancerous	precancerous	precancerous	precancerous	dysplastic nevus	dysplastic nevus	dysplastic nevus
Android	upper back	dysplastic nevus	dysplastic nevus	medium	medium	2	#NULL!	precancerous	precancerous	precancerous	precancerous	precancerous	dysplastic nevus	dysplastic nevus	dysplastic nevus
Android	other	dysplastic nevus	dysplastic nevus	medium	medium	2	#NULL!	precancerous	precancerous	precancerous	precancerous	precancerous	dysplastic nevus	dysplastic nevus	dysplastic nevus
Android	other	dysplastic nevus	dysplastic nevus	medium	medium	2	#NULL!	precancerous	precancerous	precancerous	precancerous	precancerous	dysplastic nevus	dysplastic nevus	dysplastic nevus
Android	other	dysplastic nevus	dysplastic nevus	medium	medium	2	#NULL!	precancerous	precancerous	precancerous	precancerous	precancerous	dysplastic nevus	dysplastic nevus	dysplastic nevus
Android	belly	dysplastic nevus	dysplastic nevus	medium	high	1	#NULL!	precancerous	precancerous	precancerous	precancerous	precancerous	dysplastic nevus	dysplastic nevus	dysplastic nevus
Android	belly	dysplastic nevus	dysplastic nevus	medium	medium	1	#NULL!	precancerous	precancerous	precancerous	precancerous	precancerous	dysplastic nevus	dysplastic nevus	dysplastic nevus
Android	belly	dysplastic nevus	dysplastic nevus	medium	medium	2	#NULL!	precancerous	precancerous	precancerous	precancerous	precancerous	dysplastic nevus	dysplastic nevus	dysplastic nevus
Android	thigh	dysplastic nevus	dysplastic nevus	medium	medium	2	#NULL!	precancerous	precancerous	precancerous	precancerous	precancerous	dysplastic nevus	dysplastic nevus	dysplastic nevus
Android	other	dysplastic nevus	dysplastic nevus	medium	medium	2	#NULL!	precancerous	precancerous	precancerous	precancerous	precancerous	dysplastic nevus	dysplastic nevus	dysplastic nevus
Android	upper back	dysplastic nevus	dysplastic nevus	medium	medium	2	#NULL!	precancerous	precancerous	precancerous	precancerous	precancerous	dysplastic nevus	dysplastic nevus	dysplastic nevus
Android	other	dysplastic nevus	dysplastic nevus	medium	medium	2	#NULL!	precancerous	precancerous	precancerous	precancerous	precancerous	dysplastic nevus	dysplastic nevus	dysplastic nevus
Android	belly	dysplastic nevus	dysplastic nevus	medium	medium	2	#NULL!	precancerous	precancerous	precancerous	precancerous	precancerous	dysplastic nevus	dysplastic nevus	dysplastic nevus
Android	upper back	dysplastic nevus	dysplastic nevus	medium	medium	3	#NULL!	precancerous	precancerous	precancerous	precancerous	precancerous	dysplastic nevus	dysplastic nevus	dysplastic nevus
Android	upper back	dysplastic nevus	dysplastic nevus	medium	medium	3	#NULL!	precancerous	precancerous	precancerous	precancerous	precancerous	dysplastic nevus	dysplastic nevus	dysplastic nevus
Android	upper back	dysplastic nevus	dysplastic nevus	medium	medium	3	#NULL!	precancerous	precancerous	precancerous	precancerous	precancerous	dysplastic nevus	dysplastic nevus	dysplastic nevus
Android	lower back	dysplastic nevus	dysplastic nevus	medium	medium	1	#NULL!	precancerous	precancerous	precancerous	precancerous	precancerous	dysplastic nevus	dysplastic nevus	dysplastic nevus
Android	thigh	dysplastic nevus	dysplastic nevus	medium	medium	1	#NULL!	precancerous	precancerous	precancerous	precancerous	precancerous	dysplastic nevus	dysplastic nevus	dysplastic nevus
Android	upper back	dysplastic nevus	dysplastic nevus	medium	medium	1	#NULL!	precancerous	precancerous	precancerous	precancerous	precancerous	dysplastic nevus	dysplastic nevus	dysplastic nevus
Android	breast	dysplastic nevus	dysplastic nevus	medium	medium	1	#NULL!	precancerous	precancerous	precancerous	precancerous	precancerous	dysplastic nevus	dysplastic nevus	dysplastic nevus
Android	breast	dysplastic nevus	dysplastic nevus	medium	medium	2	#NULL!	precancerous	precancerous	precancerous	precancerous	precancerous	dysplastic nevus	dysplastic nevus	dysplastic nevus
Android	belly	dysplastic nevus	dysplastic nevus	medium	medium	2	#NULL!	precancerous	precancerous	precancerous	precancerous	precancerous	dysplastic nevus	dysplastic nevus	dysplastic nevus
Android	foot	dysplastic nevus	dysplastic nevus	medium	medium	2	#NULL!	precancerous	precancerous	precancerous	precancerous	precancerous	dysplastic nevus	dysplastic nevus	dysplastic nevus
Android	belly	dysplastic nevus	dysplastic nevus	medium	medium	2	#NULL!	precancerous	precancerous	precancerous	precancerous	precancerous	dysplastic nevus	dysplastic nevus	dysplastic nevus
Android	upper back	dysplastic nevus	dysplastic nevus	medium	medium	2	#NULL!	precancerous	precancerous	precancerous	precancerous	precancerous	dysplastic nevus	dysplastic nevus	dysplastic nevus
Android	belly	dysplastic nevus	dysplastic nevus	medium	medium	3	#NULL!	precancerous	precancerous	precancerous	precancerous	precancerous	dysplastic nevus	dysplastic nevus	dysplastic nevus
Android	belly	dysplastic nevus	dysplastic nevus	medium	medium	3	#NULL!	precancerous	precancerous	precancerous	precancerous	precancerous	dysplastic nevus	dysplastic nevus	dysplastic nevus
Android	belly	dysplastic nevus	dysplastic nevus	medium	medium	3	#NULL!	precancerous	precancerous	precancerous	precancerous	precancerous	dysplastic nevus	dysplastic nevus	dysplastic nevus
Android	upper arm	dysplastic nevus	dysplastic nevus	medium	medium	1	#NULL!	precancerous	precancerous	precancerous	precancerous	precancerous	dysplastic nevus	dysplastic nevus	dysplastic nevus
Android	upper arm	dysplastic nevus	dysplastic nevus	medium	medium	1	#NULL!	precancerous	precancerous	precancerous	precancerous	precancerous	dysplastic nevus	dysplastic nevus	dysplastic nevus
Android	upper back	dysplastic nevus	dysplastic nevus	medium	medium	1	#NULL!	precancerous	precancerous	precancerous	precancerous	precancerous	dysplastic nevus	dysplastic nevus	dysplastic nevus
Android	breast	dysplastic nevus	dysplastic nevus	medium	medium	1	#NULL!	precancerous	precancerous	precancerous	precancerous	precancerous	dysplastic nevus	dysplastic nevus	dysplastic nevus
Android	upper back	dysplastic nevus	dysplastic nevus	medium	medium	1	#NULL!	precancerous	precancerous	precancerous	precancerous	precancerous	dysplastic nevus	dysplastic nevus	dysplastic nevus
Android	upper back	dysplastic nevus	dysplastic nevus	medium	medium	1	#NULL!	precancerous	precancerous	precancerous	precancerous	precancerous	dysplastic nevus	dysplastic nevus	dysplastic nevus
Android	breast	dysplastic nevus	dysplastic nevus	medium	medium	3	#NULL!	precancerous	precancerous	precancerous	precancerous	precancerous	dysplastic nevus	dysplastic nevus	dysplastic nevus
Android	upper back	dysplastic nevus	dysplastic nevus	medium	medium	3	#NULL!	precancerous	precancerous	precancerous	precancerous	precancerous	dysplastic nevus	dysplastic nevus	dysplastic nevus
Android	upper back	dysplastic nevus	dysplastic nevus	medium	medium	1	#NULL!	precancerous	precancerous	precancerous	precancerous	precancerous	dysplastic nevus	dysplastic nevus	dysplastic nevus
Android	upper back	dysplastic nevus	dysplastic nevus	medium	medium	1	#NULL!	precancerous	precancerous	precancerous	precancerous	precancerous	dysplastic nevus	dysplastic nevus	dysplastic nevus
Android	upper back	dysplastic nevus	dysplastic nevus	medium	medium	2	#NULL!	precancerous	precancerous	precancerous	precancerous	precancerous	dysplastic nevus	dysplastic nevus	dysplastic nevus
Android	thigh	dysplastic nevus	dysplastic nevus	medium	medium	2	#NULL!	precancerous	precancerous	precancerous	precancerous	precancerous	dysplastic nevus	dysplastic nevus	dysplastic nevus
Android	thigh	dysplastic nevus	dysplastic nevus	medium	medium	2	#NULL!	precancerous	precancerous	precancerous	precancerous	precancerous	dysplastic nevus	dysplastic nevus	dysplastic nevus
Android	belly	dysplastic nevus	dysplastic nevus	medium	medium	2	#NULL!	precancerous	precancerous	precancerous	precancerous	precancerous	dysplastic nevus	dysplastic nevus	dysplastic nevus
Android	upper back	dysplastic nevus	dysplastic nevus	medium	medium	2	#NULL!	precancerous	precancerous	precancerous	precancerous	precancerous	dysplastic nevus	dysplastic nevus	dysplastic nevus
Android	upper arm	dysplastic nevus	dysplastic nevus	medium	medium	2	#NULL!	precancerous	precancerous	precancerous	precancerous	precancerous	dysplastic nevus	dysplastic nevus	dysplastic nevus
Android	upper back	dysplastic nevus	dysplastic nevus	medium	medium	2	#NULL!	precancerous	precancerous	precancerous	precancerous	precancerous	dysplastic nevus	dysplastic nevus	dysplastic nevus
Android	upper back	dysplastic nevus	dysplastic nevus	medium	medium	3	#NULL!	precancerous	precancerous	precancerous	precancerous	precancerous	dysplastic nevus	dysplastic nevus	dysplastic nevus
Android	belly	dysplastic nevus	dysplastic nevus	medium	medium	2	#NULL!	precancerous	precancerous	precancerous	precancerous	precancerous	dysplastic nevus	dysplastic nevus	dysplastic nevus
Android	thigh	dysplastic nevus	dysplastic nevus	medium	medium	2	#NULL!	precancerous	precancerous	precancerous	precancerous	precancerous	dysplastic nevus	dysplastic nevus	dysplastic nevus
Android	upper back	dysplastic nevus	dysplastic nevus	medium	medium	2	#NULL!	precancerous	precancerous	precancerous	precancerous	precancerous	dysplastic nevus	dysplastic nevus	dysplastic nevus
Android	upper back	dysplastic nevus	dysplastic nevus	medium	medium	3	#NULL!	precancerous	precancerous	precancerous	precancerous	precancerous	dysplastic nevus	dysplastic nevus	dysplastic nevus
Android	belly	dysplastic nevus	dysplastic nevus	medium	medium	2	#NULL!	precancerous	precancerous	precancerous	precancerous	precancerous	dysplastic nevus	dysplastic nevus	dysplastic nevus
Android	lower back	dysplastic nevus	dysplastic nevus	medium	medium	2	#NULL!	precancerous	precancerous	precancerous	precancerous	precancerous	dysplastic nevus	dysplastic nevus	dysplastic nevus
Android	belly	dysplastic nevus	dysplastic nevus	medium	medium	2	#NULL!	precancerous	precancerous	precancerous	precancerous	precancerous	dysplastic nevus	dysplastic nevus	dysplastic nevus
Android	lower back	dysplastic nevus	dysplastic nevus	medium	high	2	#NULL!	malignant	precancerous	malignant	precancerous	precancerous	MM	dysplastic nevus	dysplastic nevus
Android	breast	dysplastic nevus	dysplastic nevus	medium	high	3	#NULL!	malignant	precancerous	malignant	precancerous	precancerous	MM	dysplastic nevus	dysplastic nevus
Android	upper back	dysplastic nevus	dysplastic nevus	medium	high	3	#NULL!	malignant	precancerous	malignant	precancerous	precancerous	MM	dysplastic nevus	dysplastic nevus
Android	upper arm	actinic keratosis	actinic keratosis	medium	medium	2	#NULL!	precancerous	precancerous	precancerous	benign	precancerous	actinic keratosis	hyperpigmentation	actinic keratosis
Android	lower back	dysplastic nevus	dysplastic nevus	medium	medium	2	#NULL!	precancerous	precancerous	precancerous	benign	precancerous	dysplastic nevus	nevus	dysplastic nevus
Android	breast	dysplastic nevus	dysplastic nevus	medium	medium	1	#NULL!	precancerous	precancerous	precancerous	benign	precancerous	dysplastic nevus	nevus	dysplastic nevus
